# Supplementary material for: Methanogenic archaea use a bacteria-like methyltransferase system to demethoxylate aromatic compounds
Source: ISME J. 2021 Jun 18;15(12):3549–65. doi: 10.1038/s41396-021-01025-6 (PMC8630106; doi:10.1038/s41396-021-01025-6)
Supplement: Supplementary file 2 — Supplementary Table 1 [file 41396_2021_1025_MOESM2_ESM.xlsx]

## Sheet: TableS1
Table S1. Average expression levels (across triplicates) of relevant strain AmaM genes during degradation of methanol (MeOH), trimethylamine (TMA), para-methoxybenzoate (MB), and 3,4,5-trimethoxybenzoate (TMB) in terms of reads per kilobase transcript per million reads mapped (RPKM) normalized to the average RPKM of ribosomal proteins. The ratios of expression levels (log base 2) between methoxyl…
				AmaM																ZC-1 (RNA)							ZC-1 (protein)
Function	Locus (AmaM)	Locus (ZC-1)	Gene	MeOH		TMA		MB		TMB		MB:MeOH		TMB:MeOH		TMB:TMA		MB:TMA		MeOH		TMB		TMB:MeOH			MeOH	TMB	TMB:MeOH
				Exp.Lvl	Stdev	Exp.Lvl	Stdev	Exp.Lvl	Stdev	Exp.Lvl	Stdev	log2	p	log2	p	log2	p	log2	p	Exp.Lvl	Stdev	Exp.Lvl	Stdev	log2	p*	p**	Exp.Lvl	Exp.Lvl	log2	p
Methoxylated aromatic compounds	Amam_00018	BP07_RS03255	MtoB1	0.1	0.0570125	0.1	0.0234628	6.6	3.12348	5.2	1.03915	6	0.0698259	5.7	0.0134249	5.5	0.0700636	5.8	0.0134924	0.0345401	0.00886953	3.15323	1.60001	6.51241	0.00190536	0.0776563	30.5853	33.0558	2.47045	4.75184e-05
	Amam_00019	BP07_RS03250	MtoB2	0.2	0.0484993	0.3	0.0445406	6.5	1.08615	5.1	0.873362	5	0.00989522	4.7	0.0102594	4.1	0.010232	4.4	0.0107084	0.0233431	0.0184617	1.6299	0.749079	6.12565	0.0399643	0.0654705	29.1652	35.2671	6.10184	2.79203e-06
	Amam_00017	BP07_RS03260	MtoC	0.1	0.0869321	0.1	0.0564404	7	5.47724	3.1	2.02282	5.9	0.162311	4.7	0.123504	5	0.161411	6.2	0.121879	0.0560441	0.00930023	8.01079	2.98291	7.15924	0.0250701	0.0438143	30.9387	37.8352	6.89644	8.27283e-07
	Amam_00021	BP07_RS03240	MtoA	0.1	0.0309588	0.1	0.0430892	4.6	0.738418	2.8	0.583077	5.9	0.00869251	5.2	0.0145472	5.2	0.00870204	5.9	0.0145347	0.0290461	0.0131787	3.11781	1.7145	6.74604	0.0796216	0.0891838	30.6958	33.7572	3.06139	0.000117841
	Amam_00022	BP07_RS03235	MtoD	0	0.012742	0	0.00937154	1.8	0.542383	1.3	0.139529	5.7	0.0289555	5.1	0.00416284	5.1	0.0290058	5.6	0.00417518	0.0227288	0.0111947	1.55319	0.855744	6.09457	0.0438371	0.0903303	28.3364	30.2489	1.91248	0.000333691
	Amam_00020	BP07_RS03245	MT	0.043048	2.90561	0.0378937	0.0167488	3.05023	0.652732	1.65866	0.0045539	6.14683	0.0392258	5.26792	0.0390969	5.45191	0.0117973	6.33081	0.0117142	0.0045085	0.00505585	0.433376	0.112646	6.58683	0.0421476	0.0222761
	Amam_00024	BP07_RS03225	ET	0.00935915	0.0774079	0.00948789	0.00179876	0.190518	0.128844	0.159678	0.00838931	4.3474	0.0965882	4.09264	0.0962857	4.07293	0.0664716	4.32769	0.0658999	0.0106661	0.0100692	0.334148	0.15265	4.96938	0.0917721	0.0671316
	Amam_00025	BP07_RS03220	MT	0.00286318	0.00564308	0.00249275	0.000246732	0.0389667	0.0360831	0.027573	0.00257971	3.76655	0.19645	3.26757	0.192092	3.46745	0.232763	3.96643	0.225367	0.00414296	0.00283607	0.153258	0.0660913	5.20916	0.0564486	0.0597807
Methanol	Amam_00259	BP07_RS00280	MtaB	17.5	14.1859	9.2	8.28688	29.1	26.0944	18.9	17.9542	0.7	0.568528	0.1	0.928439	1	0.335186	1.7	0.5416	5.82012	2.70442	6.08563	3.29077	0.0643585	0.535725	0.923877
	Amam_00309	BP07_RS00290	MtaC	11.2	6.08692	6.5	3.23242	32.1	16.3934	11.2	6.76302	1.5	0.174354	0	0.998799	0.8	0.117625	2.3	0.465584	7.33142	3.0427	8.87856	2.23769	0.276233	0.90554	0.551578	36.8059	38.5584	1.75258	0.000566625
Monomethyl-amine	Amam_01636		MtmB	0.1	0.106002	4	1.94192	0.7	0.568169	0.4	0.351232	3	0.19781	2	0.330605	-3.5	0.108444	-2.5	0.00341347	0.483315	0.623278	0.401739	0.09257	-0.266707	0.94295	0.843398
	Amam_01637			0.1	0.028678	6.1	1.29791	1	0.117719	0.4	0.121415	3.8	0.00558592	2.4	0.0469456	-3.9	0.0211804	-2.6	0.000159698	0.483315	0.623278	0.401739	0.09257	-0.266707	0.94295	0.843398
	Amam_01638	BP07_RS05955	MtmC	0.1	0.0281533	15.2	9.86414	2.2	1.35486	0.5	0.226001	4.4	0.118716	2.4	0.088673	-4.9	0.150613	-2.8	7.96168e-05	0.627396	0.831585	0.660124	0.216789	0.0733619	0.806227	0.953408	30.1111	35.4207	5.30954	4.56222e-07
Dimethylamine	Amam_01645		MtbB	0.1	0.0469702	5	0.596503	3.6	1.37714	1.4	0.712296	5.9	0.0472591	4.5	0.0837047	-1.8	0.251562	-0.5	0.0130101	0.19832	0.286082	0.144133	0.0475479	-0.46043	0.713289	0.776925
	Amam_01646			0	0.046673	4.5	1.93692	2.9	1.32017	1.2	0.914931	5.9	0.06276	4.6	0.169757	-2	0.365115	-0.6	0.0239263	0.19832	0.286082	0.144133	0.0475479	-0.46043	0.713289	0.776925
	Amam_01647	BP07_RS05995	MtbC	0.1	0.0316854	7.3	0.798346	4.1	0.923604	1.4	0.350542	6.3	0.0171621	4.8	0.0209014	-2.3	0.0457366	-0.8	0.00121757	0.455212	0.664439	0.369722	0.0936617	-0.300099	0.850211	0.845826	29.5488	33.8336	4.28483	4.05827e-05
Trimethylamine	Amam_01656	BP07_RS06025	MttB	0.1	0.0790643	11.9	3.80863	3.5	0.879788	2.2	1.34528	5.2	0.0222036	4.5	0.117362	-2.5	0.0647037	-1.8	0.00632697	0.15827	0.220664	0.285474	0.0835499	0.850973	0.631022	0.448999
	Amam_01657	BP07_RS06030		0	0.0557517	5.8	2.73677	1.6	0.891133	0.8	0.731972	5.3	0.090092	4.3	0.203538	-2.8	0.130115	-1.8	0.00723951	0.15827	0.220664	0.285474	0.0835499	0.850973	0.631022	0.448999
	Amam_01655	BP07_RS06020	MttC	0.1	0.107799	7.1	3.98296	2.5	1.97875	1.5	1.4432	4.9	0.171634	4.2	0.22707	-2.2	0.212882	-1.5	0.0216415	0.230686	0.287913	0.453828	0.160332	0.976212	0.580267	0.361651	29.188	34.9651	5.77707	1.67792e-05
Multifunctional	Amam_00308	BP07_RS00285	MtfA	12.9	7.35406	15.6	9.25931	8	3.74332	1.7	0.405171	-0.7	0.411044	-2.9	0.120216	-3.2	0.316073	-1	0.0825857	2.06572	0.469178	2.02132	0.186556	-0.0313498	0.725977	0.892909	35.3556	36.9891	1.63348	0.000917734
Mtr	Amam_00053	BP07_RS06350	MtrE	1.1	0.0231653	1.1	0.0720079	1	0.25257	0.5	0.150431	-0.2	0.422513	-1.3	0.0162663	-1.3	0.571388	-0.1	0.0185712	0.969144	0.230011	0.911232	0.249206	-0.0888932	0.375386	0.795282
	Amam_00054	BP07_RS06345	MtrD	1.3	0.11811	1.3	0.216781	1.1	0.105292	0.6	0.0445682	-0.2	0.149643	-1.1	0.0107713	-1	0.310785	-0.2	0.0114598	1.00428	0.108915	1.14408	0.15076	0.188026	0.641106	0.322704
	Amam_00055	BP07_RS06340	MtrC	0.8	0.584333	0.8	0.552084	0.6	0.642248	0.4	0.416274	-0.4	0.742216	-0.9	0.477376	-0.9	0.763347	-0.4	0.499814	0.598909	0.222911	0.696447	0.173434	0.217677	0.908095	0.610449
	Amam_00056	BP07_RS06335	MtrB	0.9	0.401109	0.9	0.468668	0.6	0.452597	0.5	0.329746	-0.7	0.439549	-0.9	0.290615	-1	0.436032	-0.7	0.267739	0.433806	0.327764	0.340611	0.104976	-0.348927	0.565829	0.685215	29.2682	32.8533	3.58505	0.00196839
	Amam_00057	BP07_RS06330	MtrA	1	0.300891	1.1	0.514794	0.8	0.335376	0.6	0.353836	-0.3	0.588637	-0.6	0.327778	-0.9	0.434211	-0.5	0.190687	1.2145	0.641126	1.55427	0.186287	0.355879	0.641992	0.471042	31.9248	33.925	2.00027	0.000249104
	Amam_00058	BP07_RS06325	MtrF	0.9	0.106953	0.9	0.13867	0.8	0.0561765	0.5	0.132322	-0.1	0.431011	-0.7	0.0737628	-0.8	0.38617	-0.2	0.064411	0.642219	0.502522	0.610271	0.0774646	-0.073616	0.837204	0.923272	27.8814	32.8077	4.92632	0.000175596
	Amam_00059	BP07_RS06320	MtrG	1.2	0.0735349	1.4	0.0741872	1.2	0.199975	0.8	0.0507825	-0.1	0.681096	-0.6	0.016873	-0.7	0.223251	-0.2	0.00873559	0.811445	0.526124	0.741506	0.0885901	-0.130035	0.858343	0.841482	29.0729	32.8396	3.76672	0.000225416
	Amam_00060	BP07_RS06315	MtrH	0.8	0.437087	0.9	0.36828	0.8	0.361501	0.6	0.309915	0.1	0.886346	-0.5	0.564391	-0.7	0.798765	-0.1	0.373927	1.37074	0.890839	1.70027	0.189609	0.310817	0.742385	0.594865	33.3843	31.8285	-1.5558	0.0156174
Mcr	Amam_00889	BP07_RS04365	McrA	2	2.24652	1.9	2.02317	6.7	6.92903	3.5	3.92533	1.7	0.385832	0.8	0.640927	0.8	0.374599	1.8	0.62024	3.36422	1.07995	4.63926	0.393812	0.46362	0.348081	0.194666	36.5138	34.1929	-2.32092	0.000775016
	Amam_00890	BP07_RS04360	McrG	4	0.50707	4	0.0994791	8.7	0.911068	5	0.743606	1.1	0.0166229	0.3	0.195226	0.3	0.0127699	1.1	0.187807	4.17293	1.43439	6.14419	0.594104	0.558164	0.247521	0.158903
	Amam_00891	BP07_RS04355	McrC	5.1	1.26719	4.3	0.36162	7.9	0.508601	4.6	0.453654	0.6	0.0683402	-0.1	0.605758	0.1	0.00962307	0.9	0.723594	3.86362	1.26751	6.0045	1.10469	0.636093	0.188751	0.158201
	Amam_00892	BP07_RS04350	McrD	5.9	2.21558	4.4	1.1406	9.1	1.81649	4.3	0.153152	0.6	0.189573	-0.4	0.3522	0	0.0621498	1.1	0.975047	2.66686	0.559197	3.77876	0.737128	0.502773	0.305924	0.172851	31.3625	33.9745	2.61197	6.52801e-05
	Amam_00893	BP07_RS04345	McrB	11.6	6.69383	12.5	7.4035	15	7.11215	6.7	2.59722	0.4	0.613563	-0.8	0.357743	-0.9	0.721912	0.3	0.295056	2.7578	1.13355	3.2967	0.518445	0.257506	0.451192	0.532049	35.9181	32.8633	-3.05478	0.00099322
Methanopterin-based C1 metabolism	Amam_00957	BP07_RS04020	Mer	0.4	0.42684	0.6	0.506216	0.5	0.540272	0.4	0.484708	0.1	0.927209	-0.1	0.941015	-0.5	0.851975	-0.3	0.705233	0.661953	0.0871723	0.710569	0.0510736	0.102246	0.393275	0.492275
	Amam_01409	BP07_RS07315	Mtd	1	0.224348	1.4	0.305808	0.8	0.420638	0.6	0.453844	-0.2	0.648345	-0.7	0.326358	-1.2	0.194637	-0.7	0.109863	1.08136	0.294978	1.25593	0.248506	0.215909	0.437092	0.515183
	Amam_01005	BP07_RS03460	Mch	1	0.237809	0.9	0.220583	1.1	0.139177	0.4	0.0793309	0.1	0.670446	-1.2	0.0607501	-1	0.305822	0.3	0.0958204	0.358487	0.00946718	0.3189	0.0209493	-0.168817	0.270077	0.0964283	32.4563	30.6194	-1.83684	0.00298575
	Amam_00676	BP07_RS02120	Ftr	0.6	0.0813244	0.8	0.150208	0.5	0.16928	0.1	0.0950263	-0.4	0.300313	-2.5	0.018813	-2.8	0.148752	-0.7	0.0114649	0.234083	0.0739346	0.179543	0.0399225	-0.382691	0.351213	0.377705	32.8866	30.7051	-2.18149	0.00016526
Fmd	Amam_00835	BP07_RS02340	FmdB	0.5	0.327739	0.6	0.344479	0.6	0.474948	0.7	0.507448	0.3	0.77673	0.5	0.629832	0.2	0.995441	0	0.827387	0.626597	0.0373616	0.71023	0.0397462	0.180747	0.32118	0.117366	31.4737	27.8739	-3.59982	0.000761674
	Amam_00836	BP07_RS02335	FmdD	0.8	0.212461	0.9	0.206256	1	0.321625	1	0.208698	0.2	0.566412	0.3	0.365726	0.2	0.814934	0.1	0.597842	1.06865	0.24956	1.30994	0.408392	0.293713	0.265477	0.474624
	Amam_00837	BP07_RS02330	FmdC	0.6	0.235778	0.7	0.284026	0.7	0.287982	0.8	0.317046	0.1	0.823098	0.4	0.461561	0.3	0.957158	0	0.543163	0.765439	0.224453	0.974673	0.200171	0.34863	0.345419	0.351434	31.4827	29.1612	-2.32147	0.0111851
	Amam_00838	BP07_RS02325	FmdA	0.7	0.0594684	0.8	0.0360618	1.2	0.0806356	1.1	0.0608329	0.7	0.0168203	0.6	0.0142143	0.5	0.0180303	0.6	0.0200276	1.02947	0.0836726	1.22533	0.31	0.25127	0.242265	0.401503	32.7004	29.6295	-3.07091	0.000475781
	Amam_00839	BP07_RS02320	FmdF	0.4	0.0371073	0.4	0.0284012	0.5	0.0355929	0.3	0.0360004	0.3	0.073416	-0.2	0.171903	-0.2	0.0478445	0.4	0.236176	0.662005	0.1642	0.770609	0.0540809	0.219157	0.38681	0.390203	31.9347	30.1027	-1.83195	0.00904447
	Amam_00840	BP07_RS02315	FmdE	0.3	0.101586	0.4	0.150658	0.2	0.103792	0.1	0.0754474	-0.3	0.55466	-1.3	0.134893	-1.6	0.325369	-0.7	0.0728075	0.39737	0.156151	0.357105	0.0194127	-0.154133	0.77577	0.700946
CODH/ACS	Amam_01218	BP07_RS05065	CdhB	0.8	0.0124565	0.6	0.0607778	0.8	0.140228	0.2	0.0844602	0	0.850082	-1.8	0.00802272	-1.6	0.25944	0.3	0.0130708	0.444994	0.0285184	0.48578	0.102043	0.126517	0.107954	0.573558	32.3476	29.1983	-3.14925	0.00182562
	Amam_01219	BP07_RS05070	CdhE	0.3	0.134421	0.2	0.119063	0.3	0.167036	0.1	0.0587302	-0.4	0.53757	-2.3	0.0827308	-1.8	0.855588	0.1	0.199259	0.343475	0.0478246	0.293077	0.113454	-0.228929	0.975897	0.551831	30.0308	28.4655	-1.5653	0.013513
	Amam_01220	BP07_RS05075	CdhA	0.4	0.182554	0.3	0.186066	0.3	0.22478	0.1	0.100556	-0.7	0.468764	-2	0.129275	-1.7	0.732083	-0.3	0.20995	0.495155	0.218317	0.336968	0.0595358	-0.555268	0.502022	0.349641	31.7234	28.7521	-2.97132	7.03817e-05
	Amam_00969	BP07_RS03970	CdhC	0.7	0.272442	0.7	0.231341	0.8	0.220516	0.3	0.0266474	0.2	0.66692	-1.1	0.131175	-1.1	0.579939	0.2	0.142508	0.565016	0.0838521	0.346688	0.0338457	-0.704653	0.146495	0.0527001
	Amam_00970	BP07_RS03965	CdhD	0.5	0.0502401	0.4	0.0453224	0.6	0.10225	0.2	0.0702062	0.1	0.580448	-1.7	0.0177879	-1.5	0.197364	0.3	0.0285143	0.49751	0.146758	0.20445	0.0304702	-1.28298	0.177875	0.07723
FpoF-deficient Fpo-related complex (Fpl)	Amam_01170	BP07_RS04840	FplA	1.4	0.679067	1.4	0.60498	0.2	0.053722	0.2	0.0104676	-2.9	0.0952199	-2.7	0.0986452	-2.7	0.0797283	-2.9	0.100918	0.650993	0.167385	0.503882	0.142009	-0.369555	0.624327	0.365551
	Amam_01171	BP07_RS04845	FplB	0.8	0.16281	0.8	0.186193	0.2	0.0362074	0.2	0.0277935	-2.4	0.0197313	-1.9	0.023625	-1.9	0.0243848	-2.4	0.0226768	0.635223	0.0791213	0.641883	0.0635137	0.0150455	0.730032	0.919874
	Amam_01172	BP07_RS04850	FplC	0.6	0.346365	0.6	0.328114	0.1	0.164777	0.2	0.208506	-2.1	0.187589	-1.3	0.289633	-1.3	0.175724	-2.1	0.289534	0.546111	0.169062	0.510801	0.0792666	-0.0964329	0.990541	0.774368
	Amam_01173	BP07_RS04855	FplD	0.6	0.477435	0.6	0.440197	0.1	0.183288	0.2	0.235127	-2.1	0.259373	-1.4	0.34492	-1.4	0.252712	-2	0.368054	0.422065	0.166387	0.543311	0.0791375	0.364314	0.56807	0.372481	31.8339	30.1323	-1.7016	0.00271033
	Amam_01174	BP07_RS04860	FplH	0.6	0.435021	0.5	0.303306	0.1	0.145233	0.2	0.152871	-2.4	0.203248	-1.7	0.252611	-1.5	0.16571	-2.2	0.324073	0.171915	0.130265	0.14962	0.0348394	-0.200388	0.69126	0.801533
	Amam_01175	BP07_RS04865	FplI	0.7	0.123988	0.8	0.16314	0.1	0.0789803	0.2	0.0942304	-2.2	0.0235196	-1.5	0.0393494	-1.6	0.027369	-2.4	0.0290843	0.324797	0.308733	0.374709	0.0902221	0.206235	0.931069	0.813288
	Amam_01176	BP07_RS04870	FplJ	0.8	0.331908	0.7	0.266412	0.2	0.185389	0.2	0.14673	-2.3	0.111856	-1.9	0.11815	-1.8	0.0995995	-2.2	0.138509	0.228598	0.181488	0.253913	0.0320571	0.151522	0.75998	0.834101
	Amam_01177			0.9	0.207636	0.9	0.0273608	0.2	0.129417	0.3	0.0803027	-2.5	0.0312655	-1.9	0.0330243	-1.8	0.0108161	-2.4	0.0382733	0.116887	0.11897	0.131379	0.0406028	0.168619	0.920215	0.860195
	Amam_01178	BP07_RS04880	FplK	1.9	0.783669	2.3	1.19883	0.3	0.0775371	0.5	0.216583	-2.7	0.0680053	-1.9	0.0954463	-2.1	0.097545	-3	0.0611537	0.212426	0.186714	0.277367	0.0904448	0.384836	0.861441	0.642035
	Amam_01179	BP07_RS04885	FplL	0.6	0.272007	0.6	0.191979	0.1	0.147398	0.1	0.111146	-2.2	0.115486	-2.1	0.108936	-2.2	0.0692365	-2.2	0.100072	0.136589	0.132485	0.161106	0.0256708	0.238175	0.919625	0.7828
	Amam_01180	BP07_RS04890	FplM	1.3	0.111608	1.5	0.446941	0.2	0.0753827	0.3	0.056613	-2.6	0.00486294	-2.4	0.00448934	-2.5	0.0412766	-2.7	0.00353761	0.128116	0.121455	0.143946	0.0168614	0.168078	0.935828	0.843826
	Amam_01181	BP07_RS04895	FplN	1.2	0.367424	1.3	0.340506	0.1	0.152252	0.2	0.100868	-3.1	0.0421988	-2.8	0.0407633	-2.9	0.0322623	-3.2	0.0350687	0.134531	0.114854	0.216124	0.0318728	0.683925	0.5141	0.357533
	Amam_01182	BP07_RS04900	FplO	0.8	0.556964	1	0.519599	0.1	0.106432	0.1	0.119226	-3.3	0.147599	-2.6	0.16597	-2.9	0.0968387	-3.6	0.120529	0.419861	0.315776	0.770321	0.0806775	0.875549	0.279818	0.203577
HdrDE	Amam_00917	BP07_RS04220	HdrD	0.7	0.314413	0.7	0.296984	0.5	0.534108	0.5	0.332563	-0.3	0.747417	-0.6	0.478773	-0.6	0.708931	-0.4	0.447131	0.579658	0.118056	0.490531	0.117511	-0.240857	0.30832	0.451887
	Amam_00918	BP07_RS04215	HdrE	1.4	0.401622	1.6	0.55113	0.8	0.0670833	0.6	0.0677681	-0.8	0.130701	-1.2	0.0805483	-1.4	0.126164	-1	0.0503822	0.544818	0.189778	0.333471	0.0992719	-0.708213	0.407914	0.229543
FrhB	Amam_00217	BP07_RS05515	FrhB2	0.0389035	0.009201	0.0725523	0.0335663	0.00912009	0.00334355	0.0115825	0.00179909	-2.09278	0.034178	-1.74795	0.0370816	-2.64707	0.0827352	-2.9919	0.00778963	0.0621724	0.034992	0.0471862	0.0216113	-0.39791	0.895734	0.592466
Fd:F420 oxidoreductase	Amam_01017	BP07_RS03520	FrhB1	0.1	0.083205	0.1	0.0801156	0.2	0.204034	0.1	0.1495	1.4	0.499704	0.8	0.656633	0.7	0.524129	1.2	0.699865	0.604008	0.185804	0.335213	0.0662152	-0.84949	0.280236	0.142193	30.5255	26.4993	-4.02617	0.00162368
	Amam_01018	BP07_RS03525	FrhG	0.1	0.0624166	0.1	0.0656633	0.3	0.182268	0.2	0.125393	1.7	0.205001	0.9	0.41533	0.7	0.228164	1.5	0.487344	1.04019	0.306758	0.607837	0.101631	-0.775086	0.281962	0.146403	30.1927	28.6896	-1.50312	0.000963662
HdrABC	Amam_01019	BP07_RS03530	MvhD	0.1	0.0363677	0.2	0.0300734	0.5	0.0580504	0.3	0.0905043	1.9	0.0139637	1.1	0.114204	0.7	0.0168897	1.4	0.196247	0.988666	0.334472	0.539064	0.0834763	-0.875027	0.335327	0.152401
	Amam_01020	BP07_RS03535	HdrA2	0.1	0.0374159	0.1	0.0256558	0.2	0.0961868	0.1	0.0791939	0.8	0.300293	0.3	0.599477	0.2	0.338513	0.6	0.725419	0.590615	0.199715	0.31867	0.0839861	-0.890154	0.440476	0.161746
	Amam_01021	BP07_RS03540	HdrB2	0.2	0.0204647	0.2	0.0140856	0.2	0.0547363	0.1	0.0597143	0.1	0.763365	-0.2	0.608597	-0.5	0.545051	-0.2	0.257568	0.651403	0.219129	0.288848	0.134944	-1.17324	0.372323	0.134804
	Amam_01022	BP07_RS03545	HdrC2	0.2	0.0789223	0.2	0.101728	0.2	0.120831	0.1	0.104112	-0.1	0.926334	-0.5	0.587378	-0.7	0.72742	-0.3	0.418967	0.612601	0.0915163	0.242428	0.0457087	-1.33739	0.26368	0.0245234	27.5322	28.5751	1.04293	0.000432597
FdhAB-related proteins	Amam_01285	-	FdhA-related	0.732871	0.644206	0.741471	0.557085	0.771024	0.832731	0.478767	0.47137	0.0732159	0.955661	-0.614236	0.636758	-0.631067	0.963897	0.0563855	0.626158	0.594542	0.175497	0.553041	0.135915	-0.104392	0.486826	0.477855
	Amam_01286	BP07_RS07905	FdhB-related	0.843573	0.543664	0.833936	0.445086	0.948368	0.727695	0.614773	0.397266	0.168935	0.860093	-0.456458	0.61578	-0.439883	0.837875	0.18551	0.629702	1.63756	0.475149	1.33725	0.161293	-0.292284	0.419785	0.414064	33.4766	31.6833	-1.79325	0.000208463
HdrABC (shown in Fig. 2)	Amam_01287	BP07_RS07900	MvhD	0.686049	0.241257	0.870482	0.150372	1.00033	0.344622	0.694721	0.279678	0.544091	0.324951	0.0181222	0.971256	-0.32538	0.610458	0.200589	0.496472	1.49476	0.36012	1.21083	0.162418	-0.303924	0.281724	0.339262
	Amam_01288	BP07_RS07895	HdrA1	0.744374	0.400037	0.852735	0.397179	0.966541	0.727457	0.601104	0.42261	0.376804	0.688549	-0.308412	0.711305	-0.504482	0.834158	0.180733	0.531983	1.2526	0.430625	0.956903	0.162888	-0.388479	0.0971512	0.38175	34.7141	28.6548	-6.05928	0.000982637
	Amam_01289	BP07_RS07890	HdrB1	0.791847	0.163037	0.779288	0.217723	0.830518	0.27004	0.328706	0.135787	0.068789	0.85152	-1.26842	0.063381	-1.24536	0.822008	0.091855	0.0666133	1.39544	0.490554	0.889597	0.139375	-0.6495	0.312138	0.227926
	Amam_01290	BP07_RS08490	HdrC1	0.992783	0.178084	1.24279	0.329299	0.718722	0.304002	0.255234	0.161458	-0.466044	0.310227	-1.95966	0.0336314	-2.28368	0.180095	-0.790071	0.019183	0.730333	0.194173	0.424054	0.0669789	-0.784308	0.408854	0.122885
Electrogenic Na+:H+ antiporter	Amam_00487	BP07_RS01195	MrpE	0.5	0.409729	0.4	0.341092	0.1	0.181606	0.1	0.124879	-1.7	0.339643	-2.3	0.273015	-2.1	0.356316	-1.5	0.332083	0.543961	0.162445	0.40655	0.120016	-0.420071	0.422282	0.359851
	Amam_00488	BP07_RS01200	MrpF	0.4	0.192785	0.2	0.0889077	0.1	0.0916605	0	0.0451342	-2	0.168193	-3	0.114881	-2.2	0.2636	-1.2	0.297055	0.23909	0.0977051	0.157167	0.0601402	-0.605257	0.43112	0.341698
	Amam_00489	BP07_RS01205	MrpG	0.2	0.0946276	0.2	0.0217124	0.1	0.0754213	0	0.0223322	-1.7	0.137229	-3	0.0612986	-2.6	0.157283	-1.2	0.118931	0.159626	0.0632932	0.116075	0.00556557	-0.459631	0.43112	0.357043
	Amam_00490			0.4	0.147431	0.4	0.175876	0.2	0.0654136	0.1	0.0189518	-1.5	0.096482	-2.8	0.0496117	-2.5	0.209034	-1.2	0.0769519	0.19828	0.088507	0.154185	0.0347174	-0.362876	0.43112	0.506084
	Amam_00491		MrpB	0.2	0.0295686	0.2	0.0149503	0.1	0.0405917	0	0.0204271	-1.3	0.0624438	-2	0.020364	-1.9	0.0691487	-1.1	0.0274577	0.19828	0.088507	0.154185	0.0347174	-0.362876	0.827441	0.506084
	Amam_00492	BP07_RS01220	MrpB	0.3	0.0692212	0.3	0.0122099	0.2	0.0971254	0.1	0.0429231	-0.7	0.293126	-1.3	0.0795271	-1.4	0.185817	-0.7	0.0677167	0.19828	0.088507	0.154185	0.0347174	-0.362876	0.938725	0.506084
	Amam_00493	BP07_RS01225	MrpC	0.2	0.193123	0.2	0.157764	0.1	0.167193	0.1	0.08526	-0.5	0.746557	-1.4	0.45229	-1.2	0.850627	-0.3	0.551277	0.229956	0.109638	0.26565	0.0330192	0.208172	0.929279	0.643313
	Amam_00494	BP07_RS01230	MrpD	0.2	0.172551	0.1	0.109841	0.1	0.127068	0.1	0.0702062	-0.6	0.690568	-1.6	0.424072	-1.1	0.924338	-0.1	0.629733	0.201824	0.144598	0.222833	0.0224727	0.142868	0.638875	0.826818
	Amam_00495	BP07_RS01235	MrpA	0.2	0.217926	0.2	0.221368	0.1	0.160374	0.1	0.0931481	-0.8	0.644859	-1.5	0.438057	-1.4	0.708111	-0.7	0.487009	0.152577	0.141148	0.174357	0.0254266	0.192504	0.898016	0.817146
	Amam_00496			0.2	0.291344	0.1	0.138008	0.1	0.148808	0	0.0514233	-1.1	0.560797	-2.4	0.36168	-1.6	0.833024	-0.3	0.624767	0.0723881	0.0753934	0.0552474	0.0225889	-0.389846	0.9248	0.742279
	Amam_00497	BP07_RS01245	MrpD	0.3	0.299332	0.2	0.239391	0.1	0.165493	0.1	0.0851519	-1.2	0.530778	-2.1	0.382061	-1.8	0.620472	-0.9	0.494674	0.157295	0.143707	0.181342	0.0226139	0.205234	0.897581	0.801581
Na+:H+ antiporter	Amam_00359	BP07_RS00535	NhaP	0.2	0.00352781	0.3	0.0511976	0.2	0.0669118	0.1	0.0496842	-0.5	0.216955	-0.8	0.0694356	-1	0.203909	-0.6	0.0490787	0.0837378	0.0241882	0.0881689	0.0134317	0.0743903	0.921684	0.807519
Pyruvate: ferredoxin oxidoreductase	Amam_01364	BP07_RS07535	PorG	0.196941	0.0451219	0.380976	0.0502847	0.336151	0.0144036	0.0540534	0.0224752	0.771343	0.0390718	-1.86531	0.276004	-2.81724	0.00783227	-0.180592	0.00598764	0.775622	0.621238	0.200744	0.0244799	-1.95	0.358522	0.250413
	Amam_01365	BP07_RS07530	PorD	0.216961	0.0394153	0.405837	0.0602023	0.547392	0.069375	0.0737464	0.0098775	1.33514	0.0258002	-1.55679	0.116361	-2.46026	0.0049535	0.431674	0.976826	1.82479	1.38419	0.497577	0.105577	-1.87474	0.349348	0.239572
	Amam_01366	BP07_RS07525	PorA	0.222031	0.0507694	0.358005	0.0806425	0.574502	0.149893	0.12318	0.0857478	1.37155	0.227909	-0.849988	0.158465	-1.53921	0.0551121	0.682333	0.160508	0.833255	0.554024	0.246511	0.055771	-1.75711	0.326376	0.209532
	Amam_01367	BP07_RS07520	PorB	0.28341	0.132719	0.421275	0.157913	0.769477	0.343147	0.297357	0.16948	1.44099	0.920899	0.0693032	0.251428	-0.502568	0.423777	0.869114	0.07645	0.594581	0.278194	0.218867	0.0592781	-1.44182	0.276385	0.149389
