# Supplementary material for: Methanogenic archaea use a bacteria-like methyltransferase system to demethoxylate aromatic compounds
Source: ISME J. 2021 Jun 18;15(12):3549–65. doi: 10.1038/s41396-021-01025-6 (PMC8630106; doi:10.1038/s41396-021-01025-6)
Supplement: Supplementary file 3 — Supplementary Table 2 [file 41396_2021_1025_MOESM3_ESM.xlsx]

## Sheet: TableS2
Table S2. RNA expression of all Methermicoccus shengliensis genes in each treamtent. (SD = standard deviation)
			MeOH			TMA			MMB			TMB			MeOH			TMB
AmaM (locus)	ZC-1 (locus)	Annotation	RPKMn	SD	Rank	RPKMn	SD	Rank	RPKMn	SD	Rank	RPKMn	SD	Rank	RPKMn	SD	Rank	RPKMn	SD	Rank
Amam_00001	BP07_RS03130	Site-specific recombinase XerD	0.00600766	0.0140016	1522	0.0101842	0.00061104	1500	0.0931604	0.115282	946	0.1856	0.0148139	583
Amam_00002	-	tRNA_Phe_GAA
Amam_00003	BP07_RS03120	hypothetical protein	1.5042	13.7355	89	1.48349	0.121938	120	23.4817	7.08268	4	11.8128	0.517798	4	1.68515	0.356763	27	1.80347	0.219485	28
Amam_00004	BP07_RS03115	large subunit ribosomal protein L3	0.823667	3.12549	213	0.66601	0.0547789	313	4.80318	0.762499	32	3.34479	0.0831426	35	0.764735	0.219835	155	0.66626	0.0780369	189
Amam_00005	BP07_RS03110	LSU ribosomal protein L4P	0.774538	3.59309	232	0.64423	0.0354551	326	4.32438	1.87848	37	4.40896	0.199047	28	0.629155	0.12073	202	0.701405	0.141881	183
Amam_00006	BP07_RS03105	LSU ribosomal protein L23P	0.735653	1.90622	250	0.689705	0.0575511	300	3.24909	0.554831	55	5.03469	0.0328083	23	1.36942	0.291661	45	1.33164	0.113546	60
Amam_00007	BP07_RS03100	large subunit ribosomal protein L2	0.755882	1.99873	238	0.562193	0.0389458	381	3.08824	0.875489	59	4.48632	0.0553025	26	1.0033	0.0198782	94	1.14673	0.173188	82
Amam_00008	BP07_RS03095	SSU ribosomal protein S19P	1.05265	5.00609	159	0.890866	0.150482	224	5.76971	3.04719	26	6.99054	0.343255	9	1.22848	0.174039	56	1.65662	0.116922	34
Amam_00009	BP07_RS03090	LSU ribosomal protein L22P	1.108	5.30617	148	0.881424	0.142225	225	6.58026	2.76094	23	7.247	0.235505	8	1.28499	0.09898	52	1.61411	0.283227	39
Amam_00010	BP07_RS03085	small subunit ribosomal protein S3	0.780169	2.58176	231	0.698857	0.0512274	295	4.24445	0.237509	38	5.13102	0.0777309	21	0.816287	0.138504	131	0.90008	0.123604	137
Amam_00011	BP07_RS03080	LSU ribosomal protein L29P	0.760692	1.87129	235	0.769353	0.0321836	266	3.5375	0.70212	49	4.41831	0.0132049	27	0.618233	0.221118	209	0.629255	0.193187	203
Amam_00012	BP07_RS03075	ribonuclease P protein subunit POP4	0.868075	1.78656	199	0.932821	0.0529761	212	3.45916	0.635105	51	5.40918	0.274913	17	0.620215	0.0728137	207	0.712039	0.134874	176
Amam_00013	BP07_RS03070	small subunit ribosomal protein S17	0.973391	2.6918	176	1.21092	0.0290371	168	5.26725	1.48431	29	6.709	0.225185	10	1.36212	0.224294	47	1.48325	0.160334	49
Amam_00014	BP07_RS03275	hypothetical protein	0.0923545	1.09828	1051	0.149951	0.0263947	884	1.15932	0.627957	116	0.263267	0.128247	422	0.139694	0.05953	865	0.114765	0.0422432	1048
Amam_00015	BP07_RS03270	hypothetical protein	0.0166559	0.14366	1422	0.0101599	0.00460827	1501	0.295039	0.169536	431	0.0839931	0.00236147	944	0.0441546	0.0540471	1306	0.0317309	0.0281195	1421
Amam_00016	BP07_RS03265	Glutamate formiminotransferase	0.0202861	0.0803941	1405	0.018995	0.00535523	1449	0.0971452	0.047522	926	0.0232018	0.01824	1308	0.0172763	0.00574996	1474	0.10048	0.0388165	1106
Amam_00017	BP07_RS03260	Methanogenic corrinoid protein MtbC1	0.119595	8.34167	939	0.0952903	0.0632878	1053	6.9799	4.97078	20	3.12946	0.0731179	37	0.0560441	0.00930023	1229	8.01079	2.98291	4
Amam_00018	BP07_RS03255	hypothetical protein	0.103038	6.68047	997	0.116156	0.0627426	980	6.56589	2.55278	24	5.23645	0.0325649	18	0.0345401	0.00886953	1357	3.15323	1.60001	17
Amam_00019	BP07_RS03250	Uroporphyrinogen-III decarboxylase	0.195551	5.24017	734	0.302036	0.0682337	578	6.45891	0.604286	25	5.14298	0.0582284	19	0.0233431	0.0184617	1426	1.6299	0.749079	38
Amam_00020	BP07_RS03245	hypothetical protein	0.043048	2.90561	1246	0.0378937	0.0167488	1346	3.05023	0.652732	60	1.65866	0.0045539	61	0.0045085	0.00505585	1556	0.433376	0.112646	340
Amam_00021	BP07_RS03240	tetrahydromethanopterin S-methyltransferase subunit H	0.0787706	3.75147	1098	0.0775589	0.0341157	1137	4.62555	0.419011	35	2.84321	0.0420343	41	0.0290461	0.0131787	1388	3.11781	1.7145	18
Amam_00022	BP07_RS03235	Uncharacterized 2Fe-2 and 4Fe-4S clusters-containing protein, contains DUF4445 domain	0.0364586	1.63648	1292	0.0383183	0.0154303	1342	1.83701	0.424974	80	1.28629	0.0108499	80	0.0227288	0.0111947	1433	1.55319	0.855744	45
Amam_00023	-	hypothetical protein	0.00576038	0.068012	1526	0.0108022	0.000536333	1491	0.138922	0.0504928	783	0.155581	0.00118329	681	0.020078	0.0184705	1454	0.19615	0.0915402	757
Amam_00024	BP07_RS03225	putative efflux protein, MATE family	0.00935915	0.0774079	1477	0.00948789	0.00179876	1503	0.190518	0.128844	602	0.159678	0.00838931	663	0.0106661	0.0100692	1517	0.334148	0.15265	455
Amam_00025	BP07_RS03220	drug resistance transporter, EmrB/QacA subfamily	0.00286318	0.00564308	1558	0.00249275	0.000246732	1568	0.0389667	0.0360831	1256	0.027573	0.00257971	1280	0.00414296	0.00283607	1559	0.153258	0.0660913	911
Amam_00026	BP07_RS03215	Methylase involved in ubiquinone/ menaquinone biosynthesis	0.0124556	0.132793	1453	0.0112133	0.00238017	1489	0.196603	0.055658	589	0.150337	0.00268895	698	0.0151196	0.0116714	1482	0.206112	0.0689612	737
Amam_00027	BP07_RS03205	hypothetical protein	0.0289433	0.416952	1341	0.0816155	0.00627501	1115	0.41818	0.238867	314	0.290869	0.0410902	380	0.216075	0.0200031	636	0.152514	0.0480241	912
Amam_00028	BP07_RS03200	hypothetical protein	0.0949587	2.38194	1034	0.185017	0.0209653	795	2.42383	1.56545	67	1.73151	0.0949022	60	0.183897	0.071083	733	0.126233	0.0917215	996
Amam_00029	BP07_RS03195	NADH-FMN oxidoreductase RutF, flavin reductase (DIM6/NTAB) family	0.0805413	1.26009	1092	0.145061	0.00073625	902	1.27025	0.698806	109	0.884756	0.122432	114	0.140338	0.041835	863	0.0986773	0.032376	1113
Amam_00030	BP07_RS03190	CO dehydrogenase maturation factor	0.253057	4.10979	621	0.3405	0.0381295	541	3.80658	3.2402	44	2.32527	0.305152	50	0.283144	0.113715	504	0.211103	0.144344	724
Amam_00031	BP07_RS03185	hypothetical protein	0.213992	4.13289	699	0.287784	0.0297933	593	3.80932	2.47964	43	2.13533	0.193542	54	0.390394	0.171615	368	0.290975	0.227976	533
Amam_00032	BP07_RS03180	alkylhydroperoxidase AhpD family core domain-containing protein	0.122915	2.55553	931	0.160091	0.0305684	855	3.2553	0.461776	54	1.41884	0.0280855	70	0.118168	0.064244	946	0.0804507	0.0434935	1197
Amam_00033	BP07_RS03175	tRNA-Thr(GGU) m(6)t(6)A37 methyltransferase TsaA	0.0790712	0.826158	1096	0.0919664	0.00836968	1069	1.65751	0.555481	87	0.876131	0.0309617	116	0.0924202	0.0579151	1060	0.0408917	0.0307506	1379
Amam_00034	BP07_RS03170	iron complex transport system substrate-binding protein	0.0614532	0.499337	1175	0.0739216	0.00611702	1158	1.51509	1.35519	95	0.751913	0.0881435	142	0.0943987	0.0690599	1048	0.0958638	0.0489781	1126
Amam_00035	BP07_RS03165	iron complex transport system permease protein	0.014532	0.0812144	1439	0.0145553	0.000773707	1471	0.37598	0.422875	348	0.150431	0.0191555	697	0.0262572	0.026324	1406	0.015787	0.0141643	1493
Amam_00036	BP07_RS03160	iron complex transport system ATP-binding protein	0.00589835	0.0602585	1525	0.00881909	0.000416022	1510	0.121254	0.0455559	835	0.0730269	0.00843988	992	0.0283711	0.0291878	1393	0.0272662	0.012881	1446
Amam_00037	BP07_RS03155	Uncharacterized protein YuzE	0.0346192	0.0264482	1308	0.0447126	0.00661051	1300	0.124957	0.0506473	820	0.198193	0.000281108	550	0.00984971	0.0101124	1524	0.0130544	0.00362012	1511
Amam_00038	BP07_RS03150	hypothetical protein	0.00686081	0.00699964	1511	0.00877195	0.000368404	1511	0.0450914	0.0553254	1220	0.0791442	0.00390094	963	0.00950813	0.00908108	1530	0.00378501	0.00353514	1558
Amam_00039	-	Predicted RNA-binding protein, contains PUA-like EVE domain	0.0114835	0.0187773	1461	0.0249817	0.000198643	1421	0.140046	0.187184	779	0.234483	0.0375764	473	0.0108545	0.00389011	1515	0.0178592	0.0126505	1479
Amam_00040	BP07_RS08550	hypothetical protein	0.0041716	0.00195197	1545	0.00744457	0.000767838	1526	0.0367424	0.0549548	1268	0.104548	0.00681105	862	0.00763604	0.00405822	1539	0.0216421	0.00608526	1468
Amam_00041	BP07_RS08420	nucleolar protein 56	0.183155	0.331389	762	0.112297	0.0107662	996	0.0999071	0.178441	912	0.0661891	0.183617	1032	0.15627	0.0873364	811	0.45543	0.0464249	318
Amam_00042	BP07_RS06405	glutamate N-acetyltransferase	0.0848305	0.153328	1069	0.0744769	0.00347343	1152	0.0640043	0.113484	1112	0.0388201	0.108434	1196	0.138839	0.0715901	868	0.134502	0.0240613	970
Amam_00043	-	transposase, IS605 OrfB family, central region	0.0262076	0.00510827	1356	0.0494002	0.00434771	1271	0.00834756	0.00321624	1461	0.0135599	0.0281764	1381	0.0149633	0.0047025	1484	0.0349798	0.0139588	1408
Amam_00044	BP07_RS06395	hypothetical protein	0.0830118	0.0715629	1078	0.096153	0.0042699	1049	0.106946	0.107624	888	0.1067	0.0667226	851	0.190843	0.0925569	713	0.158712	0.00561765	890
Amam_00045	BP07_RS06390	indolepyruvate ferredoxin oxidoreductase alpha subunit	0.319354	0.30983	516	0.304456	0.0115919	575	0.197453	0.237732	585	0.156924	0.186531	676	0.361292	0.117315	397	0.34547	0.0584637	438
Amam_00046	BP07_RS06385	hypothetical protein	1.76993	0.163819	75	2.24445	0.0401685	78	0.977298	0.468333	135	0.797599	1.5057	133	0.570786	0.109876	237	0.704323	0.0417837	181
Amam_00047	BP07_RS06380	hypothetical protein	0.505323	0.55716	370	0.435718	0.0111365	454	0.232376	0.311905	516	0.236086	0.214793	467	0.4861	0.0306563	291	0.560814	0.0550612	236
Amam_00048	BP07_RS06375	archaetidylinositol phosphate synthase	0.165396	0.25198	815	0.102498	0.0158188	1030	0.0728948	0.12479	1063	0.0684403	0.0688175	1014	0.103747	0.0155151	1008	0.174748	0.0715254	821
Amam_00049	-	tRNA_Thr_CGT
Amam_00050	BP07_RS06365	ABC-type nickel/cobalt efflux system, permease component RcnA	0.0201569	0.0389514	1406	0.0204018	0.000985302	1441	0.0132009	0.0254672	1427	0.0140039	0.0324146	1378	0.0236983	0.0162949	1423	0.0529646	0.0165489	1307
Amam_00051	BP07_RS06360	putative methanogenesis marker protein 8	0.089195	0.128872	1058	0.0884417	0.000382233	1085	0.064251	0.101304	1110	0.0476397	0.0923747	1145	0.0918336	0.0203501	1062	0.10565	0.0193271	1087
Amam_00052	-	porphobilinogen synthase	0.152581	0.108623	844	0.171086	0.00198695	831	0.0915878	0.0855342	956	0.0449213	0.0436316	1158	0.0808379	0.0147715	1106	0.0761055	0.01045	1217
Amam_00053	BP07_RS06350	tetrahydromethanopterin S-methyl- transferase, subunit E	1.13358	0.285915	142	1.08882	0.00216586	186	0.987094	0.217772	133	0.453009	0.0952219	239	0.969144	0.230011	102	0.911232	0.249206	133
Amam_00054	BP07_RS06345	tetrahydromethanopterin S-methyl- transferase, subunit D	1.33595	0.136099	107	1.31435	0.00642797	152	1.12717	0.0241244	120	0.639374	0.305276	163	1.00428	0.108915	93	1.14408	0.15076	83
Amam_00055	BP07_RS06340	tetrahydromethanopterin S-methyl- transferase, subunit C	0.772358	0.909724	233	0.75164	0.00248599	277	0.583208	0.746319	224	0.413265	0.658717	264	0.598909	0.222911	221	0.696447	0.173434	185
Amam_00056	BP07_RS06335	tetrahydromethanopterin S-methyl- transferase, subunit B	0.886851	0.782506	192	0.916004	0.0119048	218	0.552698	0.515827	237	0.46014	0.553122	233	0.433806	0.327764	331	0.340611	0.104976	442
Amam_00057	BP07_RS06330	tetrahydromethanopterin S-methyl- transferase, subunit A	0.958515	0.541685	178	1.13671	0.0223058	178	0.792481	0.359017	170	0.614173	0.599729	174	1.2145	0.641126	60	1.55427	0.186287	44
Amam_00058	BP07_RS06325	tetrahydromethanopterin S-methyl- transferase, subunit F	0.864223	0.171068	201	0.89096	0.0275532	223	0.795973	0.0470887	169	0.522864	0.168966	204	0.642219	0.502522	198	0.610271	0.0774646	216
Amam_00059	BP07_RS06320	tetrahydromethanopterin S-methyl- transferase, subunit G	1.21132	0.0122295	125	1.36757	0.100385	141	1.15279	0.281842	117	0.819162	0.104103	127	0.811445	0.526124	136	0.741506	0.0885901	170
Amam_00060	BP07_RS06315	tetrahydromethanopterin S-methyl- transferase, subunit H	0.783983	0.447022	229	0.923525	0.00413836	216	0.836963	0.460989	158	0.572267	0.471817	190	1.37074	0.890839	44	1.70027	0.189609	31
Amam_00061	BP07_RS06310	chloride channel protein, CIC family	0.11717	0.168005	947	0.103207	0.00822187	1026	0.0633615	0.0957332	1116	0.0649357	0.0958253	1041	0.0851969	0.00948395	1085	0.127259	0.0215831	990
Amam_00062	-	tRNA_Leu_CAA
Amam_00063	-	hypothetical protein	0.0206545	0.0203552	1398	0.031441	0.00613132	1387	0.0169529	0.0114253	1399	0.013399	0.00778192	1383	0.0394247	0.0354137	1330	0.0306558	0.00824321	1429
Amam_00064	BP07_RS06295	Predicted nuclease of the RecB family	0.0529062	0.0753698	1205	0.074911	0.00360378	1149	0.0346279	0.056672	1281	0.0344972	0.0728103	1233	0.0722238	0.0200153	1148	0.0728015	0.0175042	1228
Amam_00065	BP07_RS06285	mgtE-like transporter	0.248503	0.227119	629	0.222636	0.00543393	701	0.129181	0.166132	807	0.133468	0.136307	752	0.031046	0.0114251	1375	0.0334246	0.0103846	1414
Amam_00066	BP07_RS06280	aspartate kinase	0.281045	0.361947	570	0.263987	0.0282115	626	0.207433	0.322339	567	0.186179	0.204346	579	0.264561	0.170766	535	0.274834	0.0709393	571
Amam_00067	BP07_RS06275	B12-binding domain/radical SAM domain protein, MJ_1487 family	0.066998	0.121634	1153	0.0579632	0.00315527	1223	0.0406893	0.0799999	1244	0.0597292	0.0759176	1066	0.111806	0.0551778	973	0.141978	0.0163904	948
Amam_00068	BP07_RS06270	Glycosyltransferase involved in cell wall bisynthesis	0.127276	0.234193	908	0.0935652	0.00320711	1061	0.0478807	0.0935468	1199	0.0653643	0.156804	1036	0.120612	0.0204577	937	0.128579	0.0312425	989
Amam_00069	BP07_RS06265	Glycosyltransferase involved in cell wall bisynthesis	0.0555218	0.106436	1195	0.0499093	6.12542e-05	1266	0.0355271	0.0694901	1276	0.0444364	0.0818878	1166	0.0379979	0.0204176	1337	0.0635744	0.00515369	1268
Amam_00070	BP07_RS06260	glucose-1-phosphate thymidylyltransferase	0.171319	0.173146	799	0.155687	0.0048361	871	0.417846	0.5849	315	0.380093	0.189155	288	0.449799	0.293669	318	0.468994	0.0135231	309
Amam_00071	BP07_RS06255	trehalose synthase	0.697635	0.147629	264	0.956065	0.062989	204	0.756874	0.0668823	178	0.609415	0.24357	175	0.255921	0.0243379	551	0.274152	0.111972	573
Amam_00072	BP07_RS06250	trehalose 6-phosphate synthase/phosphatase	0.0984578	0.076488	1023	0.093732	0.0029717	1059	0.134846	0.146407	795	0.187404	0.0765259	571	0.111972	0.0138524	972	0.17008	0.0660747	843
Amam_00073	-	hypothetical protein	0.212055	0.119538	703	0.22438	0.00502773	696	0.340528	0.283962	381	0.421983	0.106931	255	0.52462	0.233849	263	0.873782	0.279288	140
Amam_00074	BP07_RS06245	parallel beta-helix repeat (two copies)	3.95114	3.80168	27	5.92156	0.26072	25	3.99089	3.01492	41	5.1407	5.70968	20	0.618894	0.389069	208	0.780871	0.326184	157
Amam_00075	BP07_RS06240	hypothetical protein	0.00266879	0.00440425	1562	0.0020346	0.000342312	1572	0.00521791	0.00872802	1505	0.00189584	0.00431604	1537
Amam_00076	BP07_RS06235	hypothetical protein	0.00530112	0.0106148	1531	0.00599541	0.00063055	1542	0.00568979	0.0107564	1497	0.00265657	0.00547747	1517
Amam_00077	BP07_RS06230	phage integrase	0.0215251	0.0444501	1394	0.0229085	0.00121151	1429	0.00787598	0.0167075	1467	0.0237696	0.0364931	1305	0.0109151	0.00470218	1514	0.0479347	0.0161318	1335
Amam_00078	-	hypothetical protein	0.351235	0.245954	482	0.588176	0.0485888	355	0.15606	0.15773	720	0.283144	0.108563	390	0.0740204	0.0171376	1139	0.146615	0.0876411	929
Amam_00079	BP07_RS08415	death on curing protein	0.110612	0.0128185	970	0.246389	0.00361318	653	0.0291869	0.01606	1315	0.0284651	0.285301	1274	0.0215355	0.00996448	1442	0.050806	0.0117019	1319
Amam_00080	BP07_RS06220	hypothetical protein	0.00268864	0.00528886	1561	0.00385678	0.000414613	1556	0.00199136	0.00422431	1554	0.00041094	0.00440615	1570	0.0100027	0.00913867	1521	0.00606929	0.00534834	1543
Amam_00081	BP07_RS06215	hypothetical protein	0.00302544	0.00559903	1556	0.00474692	0.000278439	1549	0.00109802	0.00232925	1566	0.00190457	0.00885924	1536	0.00840544	0.000449941	1535	0.00958065	0.0122421	1528
Amam_00082	-	tRNA_Ala_CGC
Amam_00083	-	hypothetical protein	0.0848145	0.171098	1070	0.11029	0.000150899	1002	0.0225659	0.0430747	1359	0.0272135	0.217033	1281	0.158476	0.159772	800	0.171958	0.0216999	839
Amam_00084	BP07_RS06195	hypothetical protein	0.0232248	0.01372	1380	0.0431299	6.65701e-05	1310	0.0337366	0.0135981	1286	0.0105617	0.0287242	1408	0.0219527	0.0184047	1439	0.0435515	0.0328137	1359
Amam_00085	BP07_RS06190	protein of unknown function (DUF4352)	0.0206082	0.0108247	1400	0.0425165	0.000573908	1311	0.0331875	0.00240345	1291	0.00760549	0.0376827	1437	0.0114344	0.00988252	1511	0.0156859	0.00419901	1495
Amam_00087	BP07_RS06180	flagellar protein FlaI	0.0894818	0.0436782	1056	0.192451	0.000104882	773	0.0736526	0.0503528	1056	0.0598552	0.0231579	1063	0.0789562	0.0227277	1118	0.105545	0.0187334	1088
Amam_00088	BP07_RS06175	hypothetical protein	0.124667	0.220661	925	0.180438	0.000528524	808	0.159917	0.287689	705	0.135675	0.29966	743	0.0654027	0.0397169	1180	0.222338	0.0469061	692
Amam_00089	-	archaetidylinositol phosphate synthase	0.0693911	0.138375	1141	0.047095	0.000134797	1285	0.0547814	0.111515	1162	0.0458897	0.0887939	1152	0.0379449	0.0293555	1339	0.101718	0.0464308	1101
Amam_00090	BP07_RS06165	Predicted arabinose efflux permease, MFS family	0.113525	0.191061	959	0.117066	0.000366125	977	0.0452696	0.0870694	1219	0.059002	0.159396	1073	0.0445596	0.00598575	1302	0.0818721	0.00748543	1191
Amam_00091	BP07_RS06160	starch synthase	0.106891	0.179984	980	0.0805212	0.00194199	1120	0.0530152	0.0953492	1174	0.0539945	0.103568	1107	0.0755589	0.00833169	1129	0.106531	0.0143104	1085
Amam_00092	BP07_RS06155	molybdenum cofactor synthesis domain-containing protein	0.120066	0.1967	937	0.123245	0.00360417	958	0.0485371	0.0785893	1195	0.0621832	0.156644	1052	0.158454	0.0588424	801	0.130438	0.0365277	986
Amam_00093	BP07_RS06150	flap endonuclease 1	0.321361	0.193914	514	0.38863	0.00850406	489	0.157705	0.0925801	715	0.120964	0.100063	803	0.224631	0.118378	610	0.209591	0.031938	727
Amam_00094	BP07_RS08410	2TM domain-containing protein	0.0116214	0.0191592	1458	0.0102843	0.00076157	1499	0.0065312	0.0106816	1485	0.0038006	0.00430684	1496	0.0226107	0.0097636	1435	0.01441	0.00402522	1504
Amam_00095	-	hypothetical protein	0.0402338	0.0843409	1263	0.0257435	0.00100786	1416	0.0203318	0.0431302	1376	0.0164578	0.0532194	1361	0.0280609	0.0104063	1395	0.0160704	0.00220061	1490
Amam_00097	BP07_RS06135	Site-specific recombinase XerD	0.00211213	0.00387849	1572	0.00360625	0.000196663	1561	0.000716683	0.000143447	1574	0.00017574	0.00465789	1579	0.00271895	0.00255324	1566	0.00116098	0.00201089	1570
Amam_00098	BP07_RS06130	hypothetical protein	0.0272486	0.00548326	1348	0.0528605	0.00291793	1251	0.0218856	0.000462928	1364	0.00263106	0.00484072	1518	0.0635955	0.0216754	1192	0.0344836	0.0507771	1409
Amam_00099	-	hypothetical protein	0.00476737	0.00930838	1537	0.00704059	6.06019e-06	1529	0.000973552	0.00206522	1570	0.000602697	0.00386114	1565	0.0173714	0.0154465	1473	0.0024671	0.00427314	1566
Amam_00100	BP07_RS06125	Uncharacterised protein family (UPF0228)	0.00859269	0.00493146	1482	0.0141026	0.000266136	1473	0.00364378	0.00469313	1530	0.000552685	0.00540973	1566	0.0118648	0.0108508	1505	0.0168698	0.0058318	1485
Amam_00101	BP07_RS06120	hypothetical protein	0.0120739	0.0144265	1454	0.0150758	0.00164643	1468	0.00445283	0.00583649	1517	0.00246499	0.00270467	1520	0.0122113	0.0117562	1502	0.0142746	0.00214009	1506
Amam_00102	-	hypothetical protein	0.0925487	0.19086	1050	0.0634891	0.00120976	1198	0.114772	0.239584	856	0.0780285	0.128303	969	0.123864	0.0317334	922	0.193678	0.0760224	768
Amam_00104	BP07_RS04725	Uncharacterized conserved protein	0.126176	0.0477411	914	0.244979	0.0215964	655	0.38244	0.278616	340	0.124498	0.0709918	787	0.191294	0.0458055	709	0.397619	0.181894	373
Amam_00105	BP07_RS08375	hypothetical protein	0.053981	0.0573746	1201	0.110285	0.00827556	1004	0.0701791	0.111631	1078	0.0370642	0.0658519	1208	0.0541039	0.0277146	1241	0.0815264	0.0402204	1192
Amam_00106	BP07_RS04715	hypothetical protein	0.143446	0.240223	867	0.197046	0.00292646	760	0.113086	0.218482	863	0.126022	0.227889	781	0.102906	0.0164064	1012	0.126421	0.0188829	995
Amam_00107	BP07_RS04710	cobaltochelatase CobN	0.38746	0.3161	455	0.585333	0.039282	358	0.088704	0.0853515	973	0.141877	0.217644	723	0.288827	0.00768169	490	0.150651	0.0219201	917
Amam_00108	BP07_RS04705	magnesium chelatase subunit D	0.495654	0.403552	378	0.80907	0.0457074	252	0.084706	0.0853385	996	0.0915295	0.240286	917	0.583359	0.218023	230	0.238487	0.0556706	651
Amam_00109	BP07_RS04700	4Fe-4S single cluster domain- containing protein	0.0362396	0.02556	1295	0.13894	0.00039569	918	0.00743138	0.00565724	1473	0.0126615	0.0371251	1386	0.0323405	0.0166378	1366	0.00999915	0.00683603	1526
Amam_00110	BP07_RS04695	hypothetical protein	0.0518071	0.0228692	1208	0.107462	0.00341371	1010	0.00757413	0.00354761	1470	0.0141548	0.0746718	1374	0.0610968	0.0436971	1202	0.0389716	0.0227544	1383
Amam_00111	BP07_RS04690	hypothetical protein	0.0409449	0.0311029	1254	0.0571023	0.00714945	1227	0.00799727	0.00461529	1466	0.0112565	0.0122948	1401	0.0636293	0.0481952	1189	0.0925337	0.0296147	1139
Amam_00112	BP07_RS08370	component of the Tol biopolymer transport system	0.0263854	0.0269398	1353	0.0422973	0.00186693	1313	0.0126212	0.0155243	1431	0.0102892	0.0132583	1411	0.0322738	0.02786	1367	0.0463937	0.0159563	1345
Amam_00113	BP07_RS08590	hypothetical protein	0.0360754	0.0197093	1296	0.0417516	0.0018901	1315	0.0459594	0.0349581	1215	0.0134774	0.0147206	1382	0.0301444	0.0287521	1383	0.0692311	0.00376765	1239
Amam_00114	BP07_RS04675	Predicted DNA-binding protein, potential antitoxin AbrB/MazE fold	0.0412132	0.0167178	1253	0.072599	0.00648673	1164	0.0214914	0.0108572	1368	0.00372757	0.0320157	1498	0.144017	0.0814851	851	0.324379	0.170888	472
Amam_00115	BP07_RS08365	PGF-pre-PGF domain-containing protein	2.262	0.957125	52	4.86104	0.127151	37	0.643446	0.113439	206	0.76099	0.230023	139	0.894282	0.194919	114	0.367162	0.170286	408
Amam_00116	BP07_RS04665	iron complex transport system substrate-binding protein	2.0851	0.35393	55	4.55068	0.157145	38	1.17569	0.110457	114	1.32878	0.380339	75	1.43017	0.369381	41	0.702961	0.270022	182
Amam_00118	BP07_RS04650	biotin synthase	0.347215	0.00269258	486	1.07334	0.00656201	189	0.235146	0.0595987	512	0.22311	0.17439	494	0.274796	0.226067	518	0.174352	0.0764134	824
Amam_00119	BP07_RS04645	iron complex transport system permease protein	0.311451	0.171416	525	0.500476	0.018111	413	0.193158	0.0943389	596	0.13336	0.0203769	754	0.0967628	0.0895793	1040	0.102196	0.00788158	1098
Amam_00120	BP07_RS04640	iron complex transport system ATP-binding protein	0.190176	0.171654	743	0.329522	0.00549054	551	0.144534	0.157078	766	0.106421	0.165151	853	0.157906	0.129557	804	0.186269	0.0665277	785
Amam_00121	BP07_RS04635	Predicted nucleic acid-binding protein, contains PIN domain	0.00439504	0.00732944	1541	0.00839133	0.000270135	1516	0.00566317	0.00847629	1499	0.00270504	0.0105866	1516	0.00484336	0.00838895	1552	0.00466223	0.00807522	1555
Amam_00122	BP07_RS04630	hypothetical protein	0.00142469	0.000527286	1576	0.00322053	0	1562	0.00277241	0.00144164	1542	0.000939292	0.0031064	1557	0.00410273	0.00370087	1560	0.00288362	0.00499458	1563
Amam_00123	BP07_RS04625	translation initiation factor IF-3	0.0224709	0.00495129	1385	0.0568908	0.000677105	1231	0.00383866	0.000523405	1525	0.00434008	0.067896	1478	0.00498736	0.00863836	1550	0.00643368	0.0111435	1541
Amam_00124	BP07_RS04620	ferrous iron transport protein A	0.00261469	0.00510827	1564	0.0014183	0.000438314	1575	0.00106854	0.00226672	1567	0.001323	6.11802e-05	1546	0.12663	0.107458	912	0.0047082	0.00439739	1554
Amam_00125	BP07_RS04615	ferrous iron transport protein A	0.00269046	0.00533291	1560	0.00247226	0.000374405	1569	0.00060846	0.00129074	1577	0.00131841	0.00440595	1547	0.0937005	0.0845183	1050	0.0023129	0.00400606	1567
Amam_00126	BP07_RS04610	ferrous iron transport protein B	0.0053464	0.0101567	1529	0.00384705	0.000173342	1558	0.00373647	0.00751658	1527	0.00219999	0.005602	1529	0.0854	0.0707772	1084	0.0147386	0.00584709	1502
Amam_00127	BP07_RS04605	hypothetical protein	0.00844589	0.0159876	1484	0.00794514	0.000814759	1519	0.0042361	0.00898613	1519	0.00479754	0.0114358	1474	0.045823	0.039131	1292	0.0205092	0.00122051	1474
Amam_00128	BP07_RS04600	hypothetical protein	0.188036	0.333908	749	0.202565	0.00225803	746	0.216117	0.421829	549	0.196385	0.332219	553	0.146862	0.0677687	839	0.145387	0.0509671	933
Amam_00129	BP07_RS04595	Predicted Fe-Mo cluster-binding protein, NifX family	0.146706	0.268282	861	0.114662	0.00685124	987	0.113133	0.224924	862	0.100733	0.181278	880	0.159293	0.126161	795	0.104064	0.0294794	1093
Amam_00130	BP07_RS04590	MinD superfamily P-loop ATPase, contains an inserted ferredoxin domain	0.082436	0.138447	1083	0.0627007	0.00457896	1202	0.014349	0.024679	1418	0.0167946	0.0662005	1356	0.132554	0.185374	893	0.0480845	0.0125711	1334
Amam_00131	BP07_RS04585	MinD superfamily P-loop ATPase, contains an inserted ferredoxin domain	0.119989	0.146372	938	0.0811343	0.00573499	1116	0.0158493	0.0270881	1408	0.0119149	0.0648208	1392	0.15465	0.248473	820	0.0362149	0.00599131	1402
Amam_00132	BP07_RS04580	hypothetical protein	0.794878	0.217412	225	0.644804	0.0576422	324	0.0135912	0.0115306	1426	0.013141	0.674538	1385	0.556165	0.826168	244	0.125119	0.00952774	1000
Amam_00133	BP07_RS04575	Predicted Fe-Mo cluster-binding protein, NifX family	2.68273	0.511787	45	2.24672	0.28678	76	0.0223695	0.000782223	1360	0.0337351	2.43779	1237	0.414868	0.668082	350	0.111315	0.0356828	1067
Amam_00134	BP07_RS04570	hypothetical protein	0.0385819	0.0706583	1279	0.0324332	0.000562486	1380	0.0699197	0.128662	1082	0.0653014	0.0564362	1037	0.073615	0.0443157	1142	0.0875632	0.0193655	1164
Amam_00135	BP07_RS04565	citrate synthase	1.86512	0.232828	70	2.55974	0.0318678	67	0.973107	0.370573	136	0.833752	1.74736	123	0.330626	0.208169	431	0.276314	0.0315789	567
Amam_00136	BP07_RS04560	aconitate hydratase	0.0802245	0.125484	1095	0.064699	0.000341911	1196	0.0749729	0.123965	1044	0.0622024	0.0818662	1051	0.142951	0.00823865	853	0.174294	0.0350672	825
Amam_00137	BP07_RS04555	hypothetical protein	0.0943599	0.137357	1037	0.0457528	0.00306666	1293	0.0916254	0.146811	955	0.0254046	0.0597019	1295	0.110341	0.0371538	985	0.149565	0.0263655	921
Amam_00138	-	tRNA_Arg_TCG
Amam_00139	BP07_RS04545	Sugar phosphate isomerase/epimerase	2.61877	0.102728	46	2.32602	0.155727	71	0.836639	0.48374	159	0.767058	1.78493	137	0.318483	0.125383	446	0.316796	0.039804	485
Amam_00140	BP07_RS04540	DNA-binding transcriptional regulator, Lrp family	0.817893	0.124067	217	0.584373	0.0364483	359	0.159431	0.0043247	708	0.189454	0.332135	565	0.215957	0.0295245	638	0.235305	0.0293754	661
Amam_00141	BP07_RS04535	precorrin-2 dehydrogenase / sirohydrochlorin ferrochelatase	0.476211	0.111986	387	0.363001	0.00432385	517	0.135616	0.036058	790	0.181668	0.117584	592	0.151655	0.0474047	828	0.210058	0.017553	726
Amam_00142	BP07_RS04530	glutamyl-tRNA reductase	0.280761	0.266804	571	0.25432	0.00207227	640	0.149307	0.189847	745	0.195409	0.134923	556	0.185953	0.049696	730	0.225489	0.00416899	683
Amam_00143	-	tRNA_Pro_TGG
Amam_00144	BP07_RS08585	intein N-terminal splicing region	0.0305686	0.0112273	1331	0.0524488	5.8633e-05	1254	0.00543791	0.00381603	1500	0.00486726	0.0389906	1471	0.0233024	0.0111573	1427	0.0440252	0.0115686	1357
Amam_00145	BP07_RS04510	Nucleotidyltransferase domain- containing protein	0.035341	0.0142211	1300	0.056642	0.00816831	1232	0.00450733	0.00153003	1513	0.00355893	0.0539793	1501	0.036395	0.0317128	1345	0.0876581	0.0553033	1162
Amam_00146	BP07_RS04505	HEPN domain-containing protein	0.0778729	0.00160397	1104	0.0974674	0.000978076	1048	0.0233784	0.0106906	1350	0.00538528	0.104554	1459	0.0287448	0.0292518	1389	0.0716219	0.0349625	1231
Amam_00147	BP07_RS04500	hypothetical protein	0.129378	0.0142823	900	0.183418	0.00116146	800	0.0282487	0.00478435	1320	0.0184121	0.13885	1340	0.0455419	0.0398977	1296	0.132319	0.0843	978
Amam_00148	BP07_RS08360	AAA ATPase domain-containing protein	0.0408963	0.00901188	1255	0.0796556	0.00635758	1125	0.0111843	0.000839914	1436	0.00661649	0.0764248	1444	0.0141106	0.0148085	1489	0.0315857	0.0138003	1422
Amam_00149	BP07_RS08355	hypothetical protein	0.0134637	0.00920596	1447	0.0120457	0.00247826	1480	0.00346029	0.00467085	1533	0.00166689	0.00507623	1541	0.0141106	0.0148085	1489	0.0315857	0.0138003	1422
Amam_00150	BP07_RS04490	type III restriction enzyme	0.025502	0.0177565	1359	0.0344261	0.000214252	1373	0.00523785	0.00381962	1504	0.00350647	0.0210148	1503	0.0190335	0.0166812	1462	0.033182	0.0177732	1416
Amam_00151	-	hypothetical protein	0.13531	0.0231416	889	0.128108	0.000367329	948	0.0461251	0.0300543	1212	0.00629719	0.147915	1447	0.067391	0.0462801	1170	0.0363906	0.00656252	1400
Amam_00153	BP07_RS04485	Uncharacterized conserved small protein	0.192352	0.00277559	739	0.175551	0.014926	824	0.0140294	0.0117811	1420	0.00700813	0.214216	1442	0.0753124	0.0355048	1133	0.0493077	0.0197168	1328
Amam_00154	BP07_RS04480	Predicted nucleic acid-binding protein, contains PIN domain	0.0937812	0.0268233	1041	0.104257	0.000752229	1020	0.00745875	0.000552979	1472	0.00735929	0.0898178	1440	0.0201669	0.0169026	1452	0.0424787	0.0133322	1368
Amam_00155	BP07_RS04475	hypothetical protein	0.0198207	0.0131059	1409	0.048012	0.00042081	1280	0.0169609	0.0129074	1398	0.0193256	0.00451331	1332	0.0529367	0.0231762	1248	0.0619404	0.0106093	1275
Amam_00156	BP07_RS08350	Uncharacterized membrane protein YckC, RDD family	0.0129168	0.0159541	1452	0.0170412	0.00021555	1459	0.0106152	0.0116885	1445	0.00571536	0.00258989	1454	0.0233649	0.0239095	1425	0.0513812	0.00633958	1315
Amam_00157	BP07_RS04465	hypothetical protein	0.0103924	0.00754705	1471	0.0326442	0.00020621	1379	0.0104717	0.00112817	1447	0.00311647	0.0276152	1511	0.00844181	0.0114685	1534	0.0230548	0.00200824	1461
Amam_00159	BP07_RS04460	histidinol dehydrogenase	0.499276	0.493328	375	0.580306	0.0218174	365	0.485752	0.552665	274	0.480789	0.43283	222	0.280742	0.180374	506	0.282468	0.0213612	548
Amam_00160	BP07_RS04455	formylmethanofuran dehydrogenase, subunit B	0.0916382	0.161307	1053	0.0867023	0.000540611	1095	0.125093	0.238282	819	0.0907757	0.129486	921	0.0967517	0.0534014	1041	0.0962347	0.0211406	1123
Amam_00161	BP07_RS04450	4-hydroxy-3-polyprenylbenzoate decarboxylase	0.0950801	0.179355	1033	0.0747905	0.00124879	1150	0.0951968	0.185776	936	0.100668	0.126479	882	0.114452	0.0891226	959	0.0970018	0.0211005	1121
Amam_00162	BP07_RS04445	hypothetical protein	0.186518	0.138915	751	0.20806	0.0229003	731	0.093241	0.100214	945	0.1411	0.0380476	726	0.120331	0.0831584	939	0.118915	0.027093	1017
Amam_00163	BP07_RS04440	site-specific DNA-methyltransferase (adenine-specific)	0.00622537	0.00202438	1519	0.0146327	0.00049807	1470	0.00185174	0.00081694	1557	0.000859234	0.00625193	1559	0.0115921	0.00623226	1508	0.0170361	0.00852036	1484
Amam_00164	-	hypothetical protein	0.00073134	0.00155141	1582	0	0		0	0		0	0		0	0		0	0
Amam_00166	BP07_RS03275	hypothetical protein	0.267513	3.44881	593	0.411257	0.0678833	470	3.16452	2.632	56	0.272505	0.513004	413	0.139694	0.05953	865	0.114765	0.0422432	1048
Amam_00167	BP07_RS03280	DNA topoisomerase-1	0.0992618	1.75556	1017	0.0958352	0.0171144	1050	2.51409	0.146852	65	0.908627	0.0618651	109	0.215797	0.0416527	639	0.180589	0.0259948	801
Amam_00168	BP07_RS03285	Uncharacterized protein, DUF1786 family	0.0222462	0.0202817	1389	0.0193445	0.00110169	1447	0.195234	0.318308	592	0.134788	0.0338406	745	0.0317003	0.0148379	1373	0.0292964	0.0100678	1437
Amam_00169	BP07_RS03290	archaeosortase A, PGF-CTERM-specific	0.093192	0.0809675	1045	0.0726505	0.00691566	1163	0.767687	1.27239	176	0.522524	0.118133	205	0.0346115	0.00468269	1356	0.0365803	0.00546144	1398
Amam_00170	BP07_RS03295	phosphatidylserine decarboxylase	0.149185	0.167734	855	0.140111	0.00662183	914	1.14722	1.13099	118	0.912972	0.176135	108	0.122376	0.00339795	929	0.152067	0.0466344	913
Amam_00171	BP07_RS03300	Organic radical activating enzyme	0.218085	0.0904123	687	0.186189	0.000474	791	1.43965	2.12575	97	1.25261	0.246995	82	0.0935846	0.0483308	1051	0.0882288	0.00572611	1159
Amam_00172	BP07_RS03305	7-cyano-7-deazaguanine synthase	0.317992	0.273171	518	0.329383	0.00428409	552	2.33787	2.65349	70	2.44299	0.349566	48	0.127202	0.0876291	911	0.130942	0.0275234	983
Amam_00173	BP07_RS03310	ADP-dependent phosphofructokinase/ glucokinase	0.164982	0.642499	817	0.164923	0.0105696	847	2.06086	1.48158	72	1.2479	0.16183	85	0.0989087	0.0309846	1027	0.107839	0.0210738	1084
Amam_00174	BP07_RS03315	Multimeric flavodoxin WrbA	0.301574	3.1346	540	0.385425	0.036022	492	5.27136	1.13326	28	2.5136	0.212247	45	0.237502	0.0211052	585	0.277345	0.0446008	565
Amam_00175	BP07_RS03320	TIGR00297 family protein	0.0239922	0.0280953	1371	0.0235815	0.000252151	1427	0.247262	0.455674	491	0.132787	0.0422321	759	0.0122669	0.000868005	1501	0.0372526	0.0132625	1393
Amam_00176	BP07_RS03325	undecaprenyl diphosphate synthase	0.0812405	0.105112	1087	0.0787076	0.000551836	1127	0.885881	1.08744	148	0.862655	0.107779	118	0.0908139	0.063031	1064	0.0980693	0.0295642	1115
Amam_00177	BP07_RS03330	farnesyl-diphosphate synthase / geranylgeranyl-diphosphate synthase	0.318132	1.10546	517	0.292271	0.012788	589	3.12614	1.85895	58	3.32003	0.23166	36	0.287612	0.0468617	494	0.331561	0.0436389	460
Amam_00178	-	protein of unknown function (DUF4143)	0.0050267	0.00488527	1535	0.00485207	0.00029772	1548	0.00622674	0.0053236	1490	0.00415921	0.00196849	1484	2.34115	1.65073	15	3.53484	1.24141	13
Amam_00180	BP07_RS05700	AAA domain-containing protein	0.0688537	0.0108995	1143	0.205788	0.00938332	736	0.10533	0.0682912	897	0.0414	0.131129	1181	0.101233	0.0182015	1015	0.103265	0.0663443	1095
Amam_00181	BP07_RS05695	putative transposase	0.313365	0.2016	522	0.418329	0.00499336	463	0.0234129	0.0212362	1349	0.0362882	0.215571	1218	0.0636033	0.0415023	1191	0.0593197	0.0241672	1282
Amam_00182	-	hypothetical protein	0.429022	0.0297076	421	1.10921	0.0194992	180	0.0113476	0.0113102	1435	0.0304815	1.39313	1257	0.019238	0.0256275	1459	0.00566777	0.00981686	1549
Amam_00184	BP07_RS05685	Predicted nucleotidyltransferase	0.0684389	0.0318484	1145	0.224034	0.000212806	699	0.0069664	0.00128333	1479	0.0177895	0.174804	1347	0.0177754	0.0079009	1469	0.010193	0.00544554	1525
Amam_00185	-	PIN domain.	0.0338489	0.0122285	1313	0.0728399	0.00282547	1161	0.0220205	0.00640573	1363	0.00900212	0.0616468	1427	0.0375775	0.0198772	1341	0.061569	0.0479974	1277
Amam_00186	BP07_RS08600	UDP-N-acetylglucosamine 2-epimerase	0.00991787	0.00829156	1473	0.00942067	0.00477913	1504	0.00381809	0.00443092	1526	0.00168777	0.00856585	1540	0.0846122	0.0154709	1087	0.140692	0.086551	953
Amam_00187	BP07_RS05670	Predicted DNA-binding protein, potential antitoxin AbrB/MazE fold	0.0803007	0.0396548	1094	0.119613	0.00648542	968	0.041548	0.0240566	1237	0.0115172	0.146077	1398	0.0455216	0.02036	1297	0.043267	0.0240243	1361
Amam_00188	BP07_RS05665	hypothetical protein	0.00504584	0.00696739	1534	0.0119016	1.83585e-05	1481	0.00367065	0.0054821	1529	0.0036173	0.011322	1500	0.0139231	0.00439653	1493	0.0225814	0.000209783	1463
Amam_00189	BP07_RS05660	Methylase involved in ubiquinone/ menaquinone biosynthesis	0.032426	0.0437618	1319	0.0287421	0.00102505	1397	0.0688267	0.094108	1089	0.0191227	0.0394093	1334	0.0341633	0.00698723	1359	0.0384098	0.0183114	1386
Amam_00190	BP07_RS05655	Glycosyltransferase involved in cell wall bisynthesis	0.308481	0.197626	532	0.380143	0.00496452	501	0.859144	1.31079	155	0.453772	0.0434891	238	0.154733	0.0464374	819	0.178515	0.0349064	811
Amam_00191	BP07_RS05650	Glycosyltransferase involved in cell wall bisynthesis	0.0627923	0.0712928	1169	0.0783073	0.0081876	1131	0.0619172	0.087177	1124	0.036339	0.0389803	1217	0.0575203	0.0238671	1224	0.118217	0.0199205	1019
Amam_00192	BP07_RS05645	Glycosyltransferase involved in cell wall bisynthesis	0.0703336	0.0135814	1136	0.14636	0.00371268	899	0.0407157	0.0107059	1243	0.0354774	0.109672	1221	0.0682459	0.0338138	1166	0.117966	0.0371899	1021
Amam_00193	BP07_RS08400	1,2-diacylglycerol 3-alpha- glucosyltransferase	0.0601059	0.0559453	1179	0.0574506	0.000549048	1226	0.0344218	0.0411083	1282	0.0268675	0.0320868	1283	0.0580853	0.0242743	1221	0.0948795	0.0228319	1129
Amam_00194	BP07_RS05635	Glycosyltransferase involved in cell wall bisynthesis	0.179946	0.0583414	775	0.176967	0.00602258	818	0.0765003	0.0185041	1037	0.0605034	0.050415	1059	0.0742827	0.0422312	1137	0.13535	0.0370505	965
Amam_00195	BP07_RS05630	dTMP kinase	0.216105	0.00819181	695	0.257875	0.0147426	633	0.0873836	0.0558476	981	0.0873352	0.18784	935	0.0747744	0.0316907	1134	0.100887	0.0645651	1104
Amam_00196	BP07_RS05625	hypothetical protein	0.166674	0.0791815	809	0.184403	0.00917048	797	0.0818148	0.0372213	1006	0.0870391	0.0198808	936	0.102563	0.0566577	1013	0.213673	0.108984	712
Amam_00197	BP07_RS05620	Uncharacterized membrane protein	0.0661043	0.0682951	1157	0.0796917	0.00188721	1124	0.0319361	0.034316	1296	0.0296508	0.0287752	1265	0.0375285	0.0166099	1342	0.0664758	0.0212837	1256
Amam_00198	BP07_RS05615	Glycosyltransferase involved in cell wall bisynthesis	0.0472474	0.067828	1230	0.0484563	0.000505705	1276	0.024633	0.0370018	1342	0.0142082	0.0450707	1373	0.0464882	0.00582814	1288	0.0805806	0.023133	1196
Amam_00199	BP07_RS05610	Glycosyltransferase	0.0516627	0.0568334	1211	0.0575247	0.000362078	1225	0.0298167	0.0480931	1308	0.0159018	0.0158415	1364	0.0550564	0.00745998	1236	0.108546	0.0235012	1083
Amam_00200	BP07_RS05605	Glycosyltransferase involved in cell wall bisynthesis	0.0392913	0.0330393	1272	0.0405729	0.00193996	1325	0.0189534	0.0214453	1382	0.0140254	0.0109469	1377	0.0488989	0.0244657	1272	0.102973	0.0521632	1096
Amam_00201	BP07_RS05600	Membrane protein involved in the export of O-antigen and teichoic acid	0.18201	0.180746	768	0.161336	0.000144514	853	0.0436094	0.0557585	1224	0.02633	0.0426097	1290	0.165979	0.0512923	771	0.123198	0.0235545	1005
Amam_00202	BP07_RS05595	Radical SAM superfamily enzyme, MoaA/NifB/PqqE/SkfB family	0.345114	0.0246187	488	0.401529	0.00592233	477	0.320755	0.0720834	401	0.207932	0.0640716	530	0.280874	0.0776015	505	0.328351	0.0863018	466
Amam_00203	BP07_RS05590	Glycosyltransferase involved in cell wall bisynthesis	0.0979401	0.0313037	1024	0.110494	0.000516918	1000	0.100839	0.0455521	909	0.0638929	0.0230453	1045	0.194387	0.0849539	693	0.268832	0.0593378	581
Amam_00204	BP07_RS05585	CDP-paratose 2-epimerase	0.570417	0.0154735	330	0.767944	0.0189164	269	0.355281	0.0318479	364	0.359234	0.361205	303	0.439101	0.107731	327	0.594448	0.17288	223
Amam_00205	BP07_RS05580	glucose-1-phosphate thymidylyltransferase	0.172078	0.207359	796	0.191443	0.00221617	777	0.15132	0.197059	735	0.166704	0.200719	636	0.292872	0.0270848	484	0.318959	0.0878152	480
Amam_00206	BP07_RS05575	Beta-galactosidase	0.140568	0.223213	875	0.12953	0.00358616	943	0.0961359	0.160314	931	0.114638	0.168374	824	0.117121	0.041916	950	0.174545	0.00663175	822
Amam_00207	BP07_RS05570	GDPmannose 4,6-dehydratase	0.415011	0.103339	433	0.566823	0.00702838	375	0.339961	0.0985286	384	0.348152	0.020564	314	0.301265	0.125905	468	0.290119	0.0524607	535
Amam_00208	BP07_RS05565	Glycosyltransferase involved in cell wall bisynthesis	0.0976939	0.0887952	1027	0.12119	0.0038292	965	0.0259198	0.0297652	1336	0.0427207	0.0266899	1174	0.121455	0.0550502	934	0.125958	0.0123251	998
Amam_00209	BP07_RS05560	Glycosyltransferase involved in cell wall bisynthesis	0.278068	0.174768	575	0.257166	0.0231944	635	0.0699177	0.0677589	1083	0.0773388	0.00345274	973	0.221829	0.0315497	617	0.168328	0.0168887	851
Amam_00210	-	dTDP-4-dehydrorhamnose 3,5-epimerase	1.21422	0.0599924	124	1.4517	0.121728	125	0.210149	0.0918412	560	0.183705	1.1956	590	0.159708	0.0107969	792	0.114302	0.016015	1051
Amam_00211	BP07_RS05550	NDP-sugar pyrophosphorylase, includes eIF-2Bgamma, eIF-2Bepsilon, and LPS biosynthesis proteins	1.19582	0.0812768	130	1.79548	0.119085	95	0.41687	0.250931	319	0.71066	1.69174	145	0.192369	0.0843214	704	0.212139	0.0215667	720
Amam_00212	BP07_RS05545	phosphomannomutase / phosphoglucomutase	0.289346	0.116187	560	0.310845	0.0199063	569	0.261613	0.134418	469	0.157276	0.0582881	674	0.343148	0.167214	417	0.35007	0.0300183	428
Amam_00213	-	inner membrane protein	0.105541	0.137935	985	0.0957448	0.00259381	1051	0.0833398	0.123624	1000	0.0818302	0.0817127	949	0.12559	0.0275302	918	0.238523	0.0715637	650
Amam_00214	BP07_RS05535	peptide chain release factor subunit 1 (aeRF-1)	1.76722	0.0310396	76	2.61666	0.104482	66	1.86268	0.30927	79	1.48824	0.101612	67	0.681333	0.351927	176	2.08829	0.0582575	23
Amam_00215	BP07_RS05530	homoserine dehydrogenase	0.306765	0.361302	537	0.235254	0.00157699	677	0.167134	0.250106	680	0.119823	0.19927	807	0.254889	0.11502	555	0.210137	0.0470962	725
Amam_00216	BP07_RS05525	Sep-tRNA:Cys-tRNA synthase	0.328816	0.376098	506	0.259336	0.0255244	630	0.209718	0.302126	563	0.181095	0.191458	594	0.192232	0.0848228	705	0.148672	0.00602447	923
Amam_00217	BP07_RS05515	coenzyme F420 hydrogenase subunit beta	0.0389035	0.0156558	1276	0.0725523	0.00571664	1165	0.00912009	0.00411526	1456	0.0115825	0.0458221	1397	0.0621724	0.034992	1197	0.0471862	0.0216113	1340
Amam_00218	BP07_RS05510	SSU ribosomal protein S8E	1.57926	0.872529	87	2.03785	0.0313343	87	0.52323	0.197118	250	0.364588	0.0731065	297	1.02436	0.211053	90	1.04819	0.130642	97
Amam_00219	BP07_RS05505	hypothetical protein	0.262344	0.194918	604	0.283144	0.000172879	598	0.0907521	0.0989332	965	0.0607295	0.0703463	1058	0.130208	0.0416798	901	0.0955103	0.0293683	1128
Amam_00220	BP07_RS05500	Small-conductance mechanosensitive channel	0.621441	0.0463528	300	0.707028	0.0372075	290	0.676624	0.0975759	193	0.661368	0.0226425	158	0.190568	0.0340984	715	0.222621	0.0357377	691
Amam_00221	BP07_RS05495	cob(I)yrinic acid a,c-diamide adenosyltransferase	0.307415	0.439226	535	0.275578	0.00231653	607	0.140957	0.231528	775	0.195282	0.282371	557	0.229137	0.119768	603	0.247279	0.0609774	632
Amam_00222	BP07_RS05490	fused signal recognition particle receptor	0.274758	0.314707	581	0.217915	0.00612391	710	0.0860875	0.108941	989	0.104672	0.172145	860	0.392847	0.130196	365	0.376363	0.0508998	397
Amam_00223	BP07_RS05485	prefoldin alpha subunit	0.382452	0.317525	459	0.364112	0.00573219	515	0.162592	0.138091	695	0.157724	0.19217	673	0.461446	0.175761	312	0.49457	0.015598	288
Amam_00224	BP07_RS05480	LSU ribosomal protein LX	0.564067	0.313798	338	0.713168	0.043107	286	0.244673	0.0914713	494	0.244589	0.214074	449	1.18179	0.263548	64	1.28463	0.146064	64
Amam_00225	BP07_RS05475	translation initiation factor 6 (aeIF-6)	0.464874	0.365089	394	0.36479	0.0069318	514	0.257261	0.213825	475	0.146686	0.151457	706	0.501464	0.0794981	279	0.400159	0.0407108	370
Amam_00226	BP07_RS05470	LSU ribosomal protein L31E	0.307747	0.382556	534	0.242981	0.0302447	660	0.254871	0.302926	479	0.107959	0.232976	844	0.64694	0.173695	194	0.499452	0.0408415	284
Amam_00227	BP07_RS05465	LSU ribosomal protein L39E	0.394472	0.461321	446	0.36179	0.0356415	519	0.310733	0.330279	411	0.145415	0.348897	711	1.97491	0.198738	21	2.09218	0.147022	22
Amam_00228	BP07_RS05460	hypothetical protein	0.878924	0.345487	194	0.763369	0.0265589	273	0.506636	0.123975	261	0.215636	0.0459835	514	0.859159	0.190789	122	0.660936	0.108382	191
Amam_00229	BP07_RS05455	DNA-binding TFAR19-related protein	0.793535	0.141599	226	0.659473	0.00555883	315	0.740369	0.169795	180	0.233388	0.157246	476	1.15445	0.529104	67	0.976659	0.296527	112
Amam_00230	BP07_RS05450	small subunit ribosomal protein S19e	0.655772	0.0892818	286	0.633291	0.0424502	330	0.554158	0.0294337	234	0.230014	0.274313	483	2.98545	1.67828	11	2.40154	0.304805	20
Amam_00231	BP07_RS05445	hypothetical protein	0.0240773	0.040603	1370	0.0328128	0.000184817	1378	0.124284	0.0382581	822	0.076186	0.0226088	977	0.0868354	0.0170534	1081	0.0898263	0.0126559	1148
Amam_00232	BP07_RS05440	Ribosomal protein S18 acetylase RimI	0.0206401	0.0176727	1399	0.03209	5.00895e-05	1382	0.0571587	0.054037	1153	0.059341	0.0367011	1071	0.0998849	0.00640712	1025	0.11047	0.0142129	1071
Amam_00233	BP07_RS05435	Endonuclease V	0.032921	0.0414456	1316	0.0379343	0.00389849	1345	0.057355	0.0910879	1151	0.0773354	0.0408754	974	0.0523544	0.0105728	1251	0.0624482	0.00575491	1274
Amam_00234	BP07_RS05430	energy-converting hydrogenase B subunit Q	0.192904	0.0422473	738	0.336645	0.0200612	545	0.148322	0.0614647	752	0.122858	0.239014	796	0.228901	0.0838532	604	0.230822	0.0476069	667
Amam_00235	BP07_RS08395	Methylase involved in ubiquinone/ menaquinone biosynthesis	0.127789	0.13136	905	0.0810428	0.00461909	1117	0.0468852	0.0459203	1207	0.0339139	0.0678473	1236	0.109542	0.0321137	991	0.108747	0.030065	1081
Amam_00236	BP07_RS05420	diaminopimelate decarboxylase	0.324294	0.414777	510	0.264825	0.000622123	624	0.225725	0.357943	528	0.0965885	0.27575	896	0.206119	0.0516628	657	0.178586	0.0416041	809
Amam_00237	BP07_RS05415	L-ascorbate metabolism protein UlaG, beta-lactamase superfamily	0.870552	0.361938	196	1.10524	0.00863558	182	0.675033	0.409472	194	1.23161	0.00276106	86	0.260052	0.0889079	546	0.296947	0.0378653	519
Amam_00238	BP07_RS05410	arsenite-transporting ATPase	0.428712	0.0907551	424	0.484142	0.0198077	426	0.370613	0.0896862	352	0.74598	0.00189692	143	0.193773	0.0195531	696	0.249771	0.01113	628
Amam_00239	BP07_RS05405	hypothetical protein	0.242119	0.162554	647	0.278423	0.0190425	603	0.310122	0.307635	412	0.615627	0.108327	172	0.434581	0.0933957	330	0.656386	0.0902262	194
Amam_00240	BP07_RS05400	nicotinate phosphoribosyltransferase	0.106544	0.115216	982	0.112778	0.00121776	995	0.150847	0.197756	739	0.165844	0.109223	640	0.239058	0.0236514	582	0.29711	0.0534661	518
Amam_00241	BP07_RS05395	TIGR00454 family protein	0.0975739	0.0621218	1028	0.0986542	0.00487717	1041	0.225013	0.236746	530	0.115816	0.0805986	819	0.487464	0.0766032	290	0.560086	0.0537547	238
Amam_00242	BP07_RS05390	cobalamin-5'-phosphate synthase	0.148054	0.265466	858	0.118699	0.00364006	969	0.323245	0.597384	399	0.170881	0.192372	623	0.148664	0.00935081	834	0.140242	0.00467656	957
Amam_00243	BP07_RS05385	solute:Na+ symporter, SSS family	0.0490794	0.0824288	1225	0.0491219	0.000408465	1272	0.0531399	0.0977607	1172	0.0425068	0.0723567	1176	0.0733528	0.0163384	1145	0.0762937	0.0215784	1216
Amam_00244	BP07_RS05380	Uncharacterized conserved protein (DUF2299)	0.0451324	0.0811058	1242	0.0406395	0.00162788	1323	0.0304706	0.0583866	1301	0.0350261	0.0584175	1228	0.0833768	0.0288076	1095	0.130596	0.0645551	985
Amam_00245	BP07_RS05375	hypothetical protein	0.0770382	0.119197	1109	0.0886929	0.000130703	1082	0.0643148	0.105016	1109	0.052756	0.128053	1114	0.12582	0.105645	916	0.301051	0.162821	513
Amam_00246	BP07_RS05370	hypothetical protein	0.353743	0.106514	479	0.536198	0.00435896	393	0.571306	0.333234	229	0.393491	0.273766	280	0.18634	0.102415	729	0.316343	0.0670164	488
Amam_00247	BP07_RS05365	thiamine biosynthesis protein ThiI	0.0986408	0.163808	1022	0.0982907	0.000308463	1042	0.0781948	0.131361	1024	0.102565	0.11964	871	0.0824765	0.0245819	1098	0.0928364	0.00628739	1135
Amam_00248	BP07_RS05360	hypothetical protein	0.737857	1.17211	248	0.876836	0.00125554	226	0.545314	0.885809	243	0.810344	1.22855	129	1.4844	0.602596	37	1.68048	0.282316	33
Amam_00249	-	hypothetical protein	0.655487	0.0662561	287	0.710905	0.00973401	287	0.617728	0.120331	210	0.678903	0.0518458	154	0.442503	0.085893	324	0.585938	0.162768	226
Amam_00250	BP07_RS05350	replication factor A1	2.78915	2.96334	42	3.61279	0.176142	49	3.14546	2.58901	57	2.18348	2.96409	52	0.632522	0.11196	200	0.722268	0.392195	174
Amam_00251	BP07_RS05345	Phytoene dehydrogenase-related protein	0.0458488	0.0786298	1240	0.045782	0.000846648	1292	0.0253904	0.0431448	1339	0.031899	0.0620927	1248	0.130351	0.040735	900	0.0630538	0.00451166	1270
Amam_00252	BP07_RS05340	Dissimilatory sulfite reductase (desulfoviridin), alpha and beta subunits	0.138466	0.291098	882	0.109104	1.98001e-05	1007	0.0541652	0.114902	1166	0.0711756	0.22229	1002	0.851227	0.612621	123	0.61995	0.0372792	210
Amam_00253	BP07_RS05335	hypothetical protein	11.7203	8.42756	4	15.7092	0.696001	4	8.48874	7.19562	16	5.70528	15.3954	15	0.53946	0.119381	257	1.17487	0.364892	77
Amam_00254	BP07_RS05330	phosphoesterase RecJ domain-containing protein	1.2631	0.238685	117	1.10164	0.0470444	183	0.692728	0.158582	189	0.645327	0.135274	162	0.493543	0.0744136	285	0.528988	0.225838	260
Amam_00255	BP07_RS05325	methanogenesis marker radical SAM protein	0.141046	0.266885	874	0.100871	0.00263607	1034	0.100701	0.189723	910	0.0790692	0.166331	964	0.108842	0.0439006	993	0.0939434	0.0162508	1132
Amam_00256	BP07_RS05320	dihydroorotate dehydrogenase (NAD+) catalytic subunit	0.183014	0.129756	765	0.137858	0.00651608	922	0.097873	0.0789652	921	0.0754112	0.0204128	978	0.0838263	0.0345434	1092	0.122412	0.021913	1008
Amam_00257	-	tRNA_Arg_GCG
Amam_00259	BP07_RS00280	methanol:corrinoid methyltransferase	17.5105	13.9142	1	9.21449	0.610748	13	29.1093	32.0728	3	18.851	10.1746	1	0	0		0	0
Amam_00260	BP07_RS00160	hypothetical protein	0.120997	0.0651898	934	0.382488	0.00340275	496	0.185646	0.0658644	627	0.173892	0.273538	613	0.0765916	0.0278477	1127	0.112528	0.0595082	1058
Amam_00261	-	tRNA_Leu_TAG
Amam_00262	BP07_RS00150	Uncharacterized membrane protein	0.167053	0.24566	807	0.113489	0.00500135	991	0.113577	0.156749	860	0.0895564	0.138059	925	0.11133	0.022122	977	0.131665	0.0580636	980
Amam_00263	BP07_RS00145	DNA-binding transcriptional regulator, PadR family	0.216336	0.30118	694	0.200829	0.0120499	753	0.188132	0.289197	611	0.16231	0.0414459	653	0.191272	0.0851744	710	0.164996	0.0357154	860
Amam_00264	BP07_RS00140	small subunit ribosomal protein S6e	0.281672	0.434837	568	0.253565	0.00562996	643	0.140153	0.211723	778	0.0901035	0.273925	922	0.384727	0.214569	375	0.281031	0.151222	554
Amam_00265	BP07_RS00135	imidazole glycerol phosphate synthase subunit hisH	0.0563444	0.0178634	1194	0.0609957	0.00188078	1208	0.0987556	0.0520816	919	0.0334251	0.0352529	1241	0.132705	0.0389572	892	0.15123	0.013377	915
Amam_00266	BP07_RS00130	hypothetical protein	0.0129635	0.0183148	1450	0.0188559	0.000398998	1450	0.00682978	0.007719	1481	0.00429716	0.000874973	1480
Amam_00267	BP07_RS00125	hypothetical protein	0.0136089	0.00142215	1445	0.0523159	0.00289081	1256	0.00264644	0.00038439	1543	0.0051999	0.0638686	1463	0.00458058	0.00793379	1554	0.00393685	0.00681882	1557
Amam_00268	BP07_RS00120	hypothetical protein	0.0089693	0.00513003	1479	0.0316223	0.00141437	1386	0.00225152	0.00344208	1548	0.00446208	0.0270941	1477	0.0149876	0.0129928	1483	0.0235073	0.0104196	1458
Amam_00269	BP07_RS00110	hypothetical protein	0.0109721	0.0164492	1466	0.00937482	0.000429596	1505	0.0054036	0.00826095	1502	0.00623057	0.00271474	1448	0.00966119	0.013125	1529	0.00757913	0.00740768	1535
Amam_00270	BP07_RS00105	DNA modification methylase	0.00679009	0.00497762	1512	0.00866493	0.000311144	1514	0.00569201	0.00325022	1496	0.00107298	0.00155933	1553	0.0133202	0.00814683	1495	0.0124068	0.0094879	1515
Amam_00271	-	MjaI restriction endonuclease	0.00482041	0.00422668	1536	0.0129776	0.0010838	1477	0.00686392	0.00517549	1480	0.00588899	0.000272095	1453	0.0211986	0.0170256	1446	0.0368132	0.0158045	1397
Amam_00272	BP07_RS00090	Predicted permeases	0.00306135	0.00378151	1555	0.00611755	0.000432262	1540	0.000182546	0.000387239	1580	0.000932774	0.00442066	1558	0.00230665	0.00399523	1570	0.00988508	0.012152	1527
Amam_00273	BP07_RS00085	Predicted permeases	0.00263642	0.00186169	1563	0.00547828	0.000855726	1545	0.00140472	0.00126855	1563	0.000362098	0.00264625	1572	0.0176084	0.0078326	1470	0.0134488	0.00660762	1509
Amam_00274	BP07_RS00080	Protein of unknown function (DUF1648)	0.00826519	0.0131586	1487	0.00775756	0.00112718	1521	0.00714673	0.0108673	1478	0.00558794	0.00535497	1457	0.0157041	0.0123352	1480	0.0164891	0.00394572	1486
Amam_00275	BP07_RS00070	PmbA protein	0.205771	0.233794	715	0.212553	0.00958985	722	0.151827	0.203992	732	0.164822	0.142499	643	0.198769	0.0136328	676	0.213623	0.0386028	715
Amam_00276	BP07_RS00065	dihydroxy-acid dehydratase	0.390836	0.38013	452	0.438763	0.0218103	452	0.337641	0.42513	390	0.24017	0.31174	458	0.309011	0.0641985	461	0.266786	0.0647816	587
Amam_00277	BP07_RS00060	DNA-binding transcriptional regulator, ArsR family	0.0190135	0.0293032	1412	0.0298761	0.000562741	1393	0.0417157	0.0616767	1235	0.0276176	0.0401796	1279	0.0677348	0.0759428	1169	0.0649267	0.029968	1262
Amam_00278	BP07_RS00055	Cd2+/Zn2+-exporting ATPase	0.0179676	0.0259567	1415	0.019779	0.000392133	1443	0.0355758	0.0566109	1275	0.0221522	0.0273313	1315	0.0254224	0.00848856	1412	0.0834706	0.0349122	1183
Amam_00279	-	tRNA_Ile_GAT
Amam_00280	BP07_RS00045	aldehyde dehydrogenase (NAD+)	0.0626018	0.107474	1171	0.0506371	0.00157794	1261	0.0555505	0.101224	1156	0.052956	0.0602959	1112	0.0444167	0.0142778	1303	0.049489	0.00155397	1325
Amam_00281	BP07_RS00040	NPCBM-associated, NEW3 domain of alpha-galactosidase.	0.551947	0.212377	348	0.509715	0.00351006	407	0.425002	0.182236	307	0.339393	0.0302496	320	0.0545208	0.0137836	1239	0.0498547	0.00203543	1324
Amam_00282	BP07_RS00035	hypothetical protein	0.477645	0.319522	386	0.467508	0.0178161	434	0.645548	0.54569	203	0.445452	0.308526	243	0.0504569	0.00997961	1263	0.0455095	0.0104583	1352
Amam_00283	BP07_RS00030	hypothetical protein	0.0179037	0.0294371	1416	0.0264547	0.000882416	1410	0.0128695	0.0183933	1429	0.0110332	0.0386174	1402	0.0203318	0.0097759	1450	0.0299961	0.0199358	1433
Amam_00284	BP07_RS00025	SSU ribosomal protein S6P modification protein	0.0221852	0.0438041	1391	0.0256247	2.44862e-05	1418	0.0111	0.0214741	1437	0.0184116	0.0446047	1341	0.0402981	0.0239323	1327	0.0361626	0.00711353	1404
Amam_00285	BP07_RS00020	uridylate kinase	0.0814317	0.0693795	1085	0.106796	0.0149585	1012	0.0305517	0.0448194	1300	0.0204122	0.00628445	1323	0.120526	0.0319476	938	0.161646	0.0480172	877
Amam_00286	BP07_RS00015	5-formaminoimidazole-4-carboxamide-1-(beta)-D-ribofuranosyl 5'-monophosphate synthetase	0.0739798	0.0864064	1121	0.0821131	0.00177049	1113	0.0367217	0.0504045	1270	0.0334516	0.0505999	1240	0.331658	0.0749025	428	0.28789	0.0300419	538
Amam_00287	BP07_RS00010	Protein of unknown function (DUF1638)	0.0509187	0.0593706	1216	0.0562433	0.00573107	1237	0.0282979	0.0397767	1319	0.0283348	0.0473878	1276	0.373626	0.120222	381	0.335362	0.0424723	451
Amam_00288	-	S-layer protein	1.47289	0.35625	92	1.7219	0.0325187	101	1.57759	0.514977	92	1.60279	0.323122	63	0.816183	0.0575989	132	0.952858	0.0581873	120
Amam_00289	BP07_RS05305	thermosome	7.00891	5.1636	11	6.86798	0.177545	19	1.47559	0.926636	96	0.893535	2.00594	112	1.53191	0.272716	34	1.35557	0.113323	56
Amam_00290	-	protoheme IX farnesyltransferase	0.103991	0.163745	992	0.0900375	0.000771812	1074	0.070045	0.128641	1079	0.0563969	0.124454	1095	0.0721201	0.0102804	1149	0.0690762	0.00845775	1241
Amam_00291	-	tRNA_Gly_GCC
Amam_00292	BP07_RS05290	CRISPR-associated exonuclease Cas4	0.0548164	0.0558182	1198	0.0584761	0.00170907	1218	0.0501485	0.0436913	1185	0.0794022	0.0532234	961	0.109926	0.0320755	988	0.143863	0.0218624	940
Amam_00293	BP07_RS05285	tRNA-archaeosine synthase	0.0937925	0.100408	1040	0.0743943	0.000621881	1153	0.160693	0.214248	702	0.123107	0.0843722	795	0.115696	0.0451458	955	0.115611	0.0147101	1038
Amam_00294	BP07_RS05280	tRNA(Ile2) 2-agmatinylcytidine synthetase	0.101137	0.10667	1004	0.152232	0.000898098	879	0.0624216	0.0835922	1120	0.0980298	0.0478352	891	0.0607206	0.0167838	1207	0.0677172	0.0128843	1247
Amam_00295	BP07_RS05275	fumarase, class I alpha subunit	0.351056	0.473209	483	0.378098	0.0127473	504	0.363747	0.434908	360	0.326042	0.483498	336	0.471255	0.225127	306	0.523397	0.0151702	265
Amam_00296	BP07_RS05270	hypothetical protein	0.195534	0.173427	735	0.23149	0.000742594	682	0.140458	0.130667	777	0.150891	0.0688916	696	0.103823	0.00331094	1007	0.11596	0.0199037	1036
Amam_00297	BP07_RS05265	dCMP deaminase	0.215235	0.113413	697	0.25762	0.0095045	634	0.164694	0.101967	689	0.0900666	0.040106	923	0.255729	0.164106	553	0.170612	0.0204146	841
Amam_00298	BP07_RS05260	phosphoadenosine phosphosulfate reductase	0.062443	0.0991382	1173	0.0676101	0.00246377	1183	0.0495967	0.0834491	1189	0.0419936	0.081145	1179	0.13656	0.0428023	877	0.11009	0.00940509	1072
Amam_00300	-	Flavodoxin	0.00246703	0.00397922	1567	0.00274492	0.000217148	1565	0.00210698	0.0029616	1551	0.0014431	0.00196193	1544	0.00372966	0.00398279	1562	0.00282261	0.00244888	1565
Amam_00301	-	Predicted nucleic acid-binding protein, contains PIN domain	0.000562575	0.0011934	1583	0	0		0	0		0	0		0	0		0	0
Amam_00302	BP07_RS00255	Uncharacterised protein family (UPF0150).	0.253462	0.215888	619	0.223443	0.00595163	700	0.201591	0.174082	580	0.0312955	0.309065	1252	0.0746227	0.00804377	1136	0.0763906	0.0525835	1214
Amam_00303	BP07_RS00250	Predicted RNA binding protein YcfA, dsRBD-like fold, HicA-like mRNA interferase family	0.177846	0.056118	779	0.168515	0.0330729	840	0.123151	0.0777777	827	0.0430606	0.133982	1172	0.117448	0.044772	949	0.0825408	0.0204454	1189
Amam_00304	BP07_RS00245	AraC-type DNA-binding protein	0.0161191	0.00682913	1429	0.0237192	0.000397051	1426	0.032061	0.0252277	1295	0.0157907	0.00942469	1367	0.042516	0.0372989	1314	0.0423437	0.0220821	1370
Amam_00305	-	hypothetical protein	0.0159033	0.0232935	1430	0.0178412	0.000360438	1455	0.0194425	0.0291887	1381	0.00838592	0.0198852	1431	0.0249148	0.0038792	1415	0.0215084	0.0130758	1469
Amam_00306	BP07_RS00235	Aldo/keto reductase	0.0135336	0.0224894	1446	0.012943	0.000538876	1478	0.0102573	0.0174771	1448	0.00567086	0.0201947	1456	0.0164589	0.00612467	1476	0.0144285	0.00483771	1503
Amam_00308	BP07_RS00285	methanol-specific methylcobalamin: coenzyme M methyltransferase	12.8697	3.94434	3	15.6043	0.79747	5	7.95957	4.67921	17	1.74006	12.4219	59	2.06572	0.469178	20	2.02132	0.186556	26
Amam_00309	BP07_RS00290	methanol corrinoid protein	11.2085	3.74842	6	6.52015	0.226811	20	32.1034	20.6732	2	11.2175	3.87939	5	7.33142	3.0427	3	8.87856	2.23769	3
Amam_00310	-	hypothetical protein	1.32431	1.3229	111	1.15406	0.0303555	175	7.3846	5.65502	19	2.9389	0.762187	39	0.301742	0.0652559	467	0.556639	0.145003	242
Amam_00312	-	tRNA_Cys_GCA
Amam_00314	-	tRNA_Ala_TGC
Amam_00316	BP07_RS00325	hypothetical protein	0.474535	0.188712	389	0.581935	0.026049	362	0.668094	0.0492909	196	1.13663	0.0010104	92	0.115533	0.0630976	956	0.194338	0.0692011	764
Amam_00317	-	hypothetical protein	0.076776	0.0834498	1110	0.0604377	0.000249289	1210	0.0972108	0.139752	924	0.0977256	0.0673832	892	0.050325	0.0146136	1264	0.04284	0.0346273	1362
Amam_00318	-	tRNA_Asp_GTC
Amam_00319	-	tRNA_Val_TAC
Amam_00320	BP07_RS00345	hypothetical protein	0.0691481	0.131493	1142	0.0512191	0.00106671	1260	0.0746813	0.138801	1046	0.0222325	0.0861376	1314	0.0807379	0.012168	1107	0.184415	0.0458421	792
Amam_00322	BP07_RS00350	hypothetical protein	0.0941103	0.183582	1038	0.0741221	0.000943404	1156	0.0927835	0.182525	950	0.0809681	0.134857	952	0.0960536	0.0226808	1044	0.163188	0.0387596	868
Amam_00323	BP07_RS00355	putative phosphoesterase	0.0682334	0.129978	1146	0.0666184	0.002017	1186	0.143197	0.281893	770	0.0558977	0.109977	1098	0.0963619	0.0130177	1042	0.0948574	0.0215039	1130
Amam_00324	BP07_RS00360	tryptophan synthase beta chain	0.0827811	0.104105	1080	0.110287	0.00110402	1003	0.239721	0.360352	503	0.0817619	0.178386	950	0.426938	0.166535	334	0.347472	0.0457489	434
Amam_00325	BP07_RS00365	radical SAM additional 4Fe4S-binding SPASM domain-containing protein	0.112536	0.159785	963	0.118249	0.000551461	972	0.111261	0.163606	876	0.0510063	0.140902	1124	0.167508	0.0484912	766	0.123411	0.0292473	1004
Amam_00326	BP07_RS00370	phosphoglycerol geranylgeranyl- transferase	0.25085	0.339252	626	0.21784	0.00658463	711	0.217666	0.324728	546	0.100335	0.227355	883	0.297422	0.0559861	474	0.304476	0.0638967	506
Amam_00327	BP07_RS00375	LSU ribosomal protein L40E	0.366399	0.381651	469	0.332458	0.031018	549	0.303951	0.320632	421	0.0894266	0.118366	928	0.500376	0.20312	280	0.488836	0.128944	295
Amam_00328	BP07_RS00380	digeranylgeranylglycerophospholipid reductase	0.0874084	0.106822	1064	0.0715746	0.00606904	1167	0.0653359	0.0937752	1104	0.0412088	0.0450842	1182	0.118141	0.0899808	947	0.122477	0.00801162	1007
Amam_00329	BP07_RS00385	NurA domain-containing protein	0.127377	0.042893	907	0.129038	0.00898539	944	0.263456	0.155316	464	0.325548	0.0622284	337	0.269122	0.167531	530	0.253587	0.0455017	617
Amam_00330	BP07_RS00390	phosphoribosyl 1,2-cyclic phosphate phosphodiesterase	0.0598344	0.109461	1183	0.0462986	0.000920249	1289	0.0834034	0.149539	999	0.103021	0.0810258	868	0.1035	0.028129	1009	0.104426	0.024845	1092
Amam_00331	BP07_RS00395	dTDP-4-dehydrorhamnose reductase	0.120878	0.143746	935	0.0736304	0.000326878	1159	0.0232693	0.0416397	1354	0.0238911	0.0485841	1304	0.0385716	0.0107816	1335	0.074468	0.0108607	1220
Amam_00332	BP07_RS00400	Nucleoside-diphosphate-sugar epimerase	0.168358	0.175748	806	0.14235	0.00202892	910	0.0759777	0.114716	1042	0.0496295	0.0691171	1132	0.127354	0.0730555	908	0.268561	0.0282408	582
Amam_00333	BP07_RS00405	dTDP-4-dehydrorhamnose reductase	0.126565	0.0210016	911	0.204025	0.00399561	741	0.0321035	0.000879329	1294	0.0172934	0.199629	1351	0.0718779	0.0618725	1152	0.079604	0.0428958	1200
Amam_00334	BP07_RS00410	dTDP-glucose 4,6-dehydratase	0.229653	0.0265176	666	0.423815	0.000322282	458	0.0583538	0.00831047	1146	0.0437161	0.377112	1170	0.0986033	0.0637067	1032	0.115479	0.0379644	1040
Amam_00335	BP07_RS00415	glucose-1-phosphate thymidylyl- transferase	0.165837	0.0317584	812	0.27463	0.00828865	610	0.0358415	0.00367547	1274	0.0194092	0.200999	1331	0.111515	0.0465308	975	0.11429	0.052258	1052
Amam_00336	-	Transposase	0.0117833	0.0154205	1456	0.0134884	0.00298199	1474	0.00123162	0.00261266	1564	0.00329739	0.00232219	1508	0.00983557	0.010009	1525	0.00697719	0.0065166	1538
Amam_00337	-	putative transposase	0.10878	0.00516021	974	0.158565	0.00975444	862	0.0488359	0.00591807	1193	0.0231796	0.12265	1309	0.0399781	0.0359586	1328	0.0494708	0.0239503	1326
Amam_00338	BP07_RS00430	secondary thiamine-phosphate synthase enzyme	0.253133	0.414095	620	0.201344	0.00373486	749	0.150997	0.289363	738	0.170352	0.241278	625	0.110996	0.0299204	981	0.117298	0.0195449	1026
Amam_00339	BP07_RS00435	orotate phosphoribosyltransferase	0.349497	0.409132	485	0.350658	0.00234669	532	0.201504	0.256744	581	0.209971	0.194887	525	0.203666	0.0325114	665	0.176252	0.0181989	816
Amam_00340	-	Uncharacterized conserved protein YurZ, alkylhydroperoxidase/carboxymuconolactone decarboxylase family	0.781947	0.101437	230	1.03305	0.00293886	195	0.261955	0.113111	467	0.385584	0.497702	285	0.316931	0.0145844	450	0.306791	0.0431725	504
Amam_00341	BP07_RS00445	ribosomal RNA assembly protein	0.34225	0.275656	490	0.340117	0.00804101	542	0.151703	0.127548	733	0.161151	0.155069	656	0.329653	0.07825	433	0.242645	0.0548913	641
Amam_00342	BP07_RS00450	RIO kinase 1	1.06334	0.0295502	158	1.39976	0.00194821	135	0.486181	0.223094	272	0.584991	0.711772	188	0.28424	0.0767573	502	0.211899	0.0846916	721
Amam_00343	BP07_RS00455	translation initiation factor 1A (aeIF-1A)	0.46487	0.116111	395	0.699703	0.0107158	294	0.17864	0.055528	649	0.159714	0.28848	662	0.571506	0.162813	235	0.617658	0.198881	211
Amam_00344	BP07_RS00460	thiamine thiazole synthase	0.450369	0.758525	404	0.510625	0.000431382	406	0.225093	0.430188	529	0.20579	0.689823	536	0.263525	0.0122474	537	0.279855	0.0842823	556
Amam_00345	BP07_RS00465	6-pyruvoyltetrahydropterin/6- carboxytetrahydropterin synthase	0.796957	0.967867	224	0.821742	0.02577	250	0.286522	0.470714	444	0.310399	0.613695	356	0.294949	0.116559	481	0.468798	0.124534	310
Amam_00346	BP07_RS00470	hypothetical protein	1.20205	0.756693	128	1.28767	0.00720962	159	0.474449	0.25873	284	0.451076	0.303643	241	0.59466	0.140704	224	0.779326	0.0382254	158
Amam_00347	BP07_RS00475	H/ACA ribonucleoprotein complex subunit 3	1.20241	0.828192	127	1.27611	0.0791226	161	0.446139	0.211808	295	0.424991	0.19821	253	0.520197	0.231352	267	0.535166	0.130914	257
Amam_00348	BP07_RS00480	translation initiation factor 2 subunit alpha (aeIF-2a)	1.40164	0.7265	96	1.51922	0.0322162	118	0.544174	0.231542	244	0.343557	0.0235227	319	1.11512	0.12795	73	1.15148	0.186306	81
Amam_00349	BP07_RS00485	small subunit ribosomal protein S27e	1.5205	0.810935	88	1.7953	0.0125093	96	0.854035	0.36006	156	0.361454	0.0409052	300	0.940327	0.273662	108	0.963889	0.0620862	118
Amam_00350	BP07_RS00490	LSU ribosomal protein L44E	1.04228	0.749266	161	1.3054	0.028564	153	0.526287	0.382646	248	0.235189	0.454251	471	0.75816	0.172884	157	0.628167	0.0552648	204
Amam_00351	BP07_RS08235	DNA replication factor GINS	0.369244	0.0711405	468	0.41595	0.0097554	465	0.30932	0.0289045	414	0.109406	0.0714132	837	0.221649	0.0215244	619	0.200403	0.066105	750
Amam_00352	BP07_RS00500	TatD-related deoxyribonuclease	0.0321326	0.0435853	1322	0.0319642	0.00429792	1383	0.0597685	0.0992453	1138	0.0256518	0.0415569	1294	0.193914	0.0565217	695	0.270055	0.0213974	579
Amam_00353	BP07_RS00505	HSP20 family protein	0.266773	0.191391	596	0.325618	0.0118792	557	1.00661	0.766346	129	1.00872	0.0231369	102	2.23415	2.65331	17	1.22441	0.101537	73
Amam_00354	BP07_RS00510	transitional endoplasmic reticulum ATPase	0.185045	0.0677198	756	0.217471	0.00156735	712	0.294155	0.149782	433	0.669448	0.0911456	156	0.773071	0.642044	149	0.620299	0.0950859	209
Amam_00355	BP07_RS00515	Predicted transcriptional regulator	0.155181	0.243211	841	0.149818	0.000727115	885	0.203932	0.341375	575	0.399939	0.170341	274	0.277887	0.220593	512	0.237028	0.0568608	655
Amam_00356	BP07_RS00520	hypothetical protein	0.687505	0.377881	268	1.01342	0.0133972	198	0.735122	0.594107	183	1.09861	0.416658	96	1.11806	0.506653	72	1.39257	0.133259	55
Amam_00357	BP07_RS00525	arsenite transporter, ACR3 family	0.0465949	0.0850044	1234	0.049602	0.000914708	1268	0.0240409	0.042153	1343	0.0303222	0.068527	1258	0.030704	0.0342212	1379	0.0350641	0.0186399	1407
Amam_00358	-	tRNA_Thr_TGT
Amam_00359	BP07_RS00535	sodium/proton antiporter, CPA1 family	0.233016	0.0764663	660	0.254631	0.00319896	639	0.164138	0.0791157	691	0.12965	0.0709417	769	0.0837378	0.0241882	1093	0.0881689	0.0134317	1160
Amam_00360	BP07_RS00540	diaminopimelate epimerase	0.14682	0.21707	860	0.118421	0.0117357	971	0.0909141	0.135034	962	0.103777	0.139337	864	0.138327	0.021411	871	0.126949	0.0236793	992
Amam_00361	BP07_RS00545	hypothetical protein	0.286646	0.262672	562	0.220322	0.00436603	705	0.168306	0.101896	675	0.197743	0.156434	551	0.265238	0.0971839	534	0.278924	0.0139508	562
Amam_00362	BP07_RS00550	N2-methylguanosine tRNA methyltransferase	0.159341	0.259992	830	0.122097	0.0097408	963	0.0830801	0.140835	1003	0.120801	0.174366	805	0.147973	0.041115	835	0.163873	0.0132215	863
Amam_00363	BP07_RS00555	DNA repair protein RadB	0.21411	0.352888	698	0.198886	0.00108668	756	0.158868	0.269558	712	0.221948	0.301164	501	0.180289	0.011263	742	0.220699	0.0266566	694
Amam_00364	BP07_RS00560	aspartate aminotransferase	0.449579	0.303191	405	0.499378	0.0117889	415	0.333392	0.261379	394	0.358306	0.241189	304	0.29054	0.0565726	488	0.29117	0.0251964	531
Amam_00365	BP07_RS00565	transcriptional regulator, XRE family	0.819248	0.129948	216	0.98709	0.00931728	201	0.460695	0.0361296	289	0.365748	0.206236	296	0.547175	0.188291	251	0.614581	0.048386	215
Amam_00366	BP07_RS00570	hypothetical protein	0.552178	0.131879	347	0.775389	0.0140038	263	1.18888	0.418716	113	1.29233	0.566248	79	0.324494	0.105115	440	0.366516	0.0157225	410
Amam_00367	BP07_RS00575	translation initiation factor 2 subunit beta (aeIF-2b)	1.05107	1.21472	160	1.38451	0.0260429	137	0.579869	0.719334	226	0.751986	1.13137	141	0.894467	0.294633	113	0.782792	0.232574	156
Amam_00368	BP07_RS00580	LSU ribosomal protein L10AE	1.46647	1.19422	93	1.66803	0.0157688	106	0.58507	0.491453	223	0.421189	0.638703	256	0.929727	0.261216	110	0.795481	0.0928774	152
Amam_00369	BP07_RS00585	KEOPS complex subunit Cgi121	0.0224064	0.0188901	1386	0.021427	0.00179612	1438	0.0261553	0.0230523	1334	0.0237204	0.0101316	1307	0.0283889	0.00890513	1392	0.0478422	0.0181678	1336
Amam_00370	BP07_RS00590	phosphoglycerate mutase	0.12801	0.240455	904	0.0893881	0.00153988	1076	0.0718088	0.137565	1072	0.0953061	0.156476	898	0.092944	0.050024	1056	0.17541	0.0217794	820
Amam_00371	BP07_RS08240	hypothetical protein	0.393805	0.171332	447	0.390589	0.0261975	486	0.177047	0.12341	653	0.243132	0.0741278	451	0.0896666	0.0321472	1070	0.0875938	0.0517459	1163
Amam_00372	BP07_RS00600	hypothetical protein	0.335833	0.304526	498	0.415776	0.00666217	466	0.164845	0.18845	688	0.278707	0.237017	398	0.162113	0.0109855	783	0.196924	0.0189448	754
Amam_00373	-	hypothetical protein	0.0643677	0.0341466	1164	0.148886	0.00462415	889	0.0156728	0.000289793	1411	0.0187911	0.0896556	1336	0.0247728	0.0161162	1416	0.0253935	0.0126473	1452
Amam_00374	BP07_RS00610	endoglucanase	0.0813189	0.132649	1086	0.0863364	0.00115875	1098	0.0780622	0.12227	1025	0.0720326	0.109059	995	0.215726	0.00387434	640	0.274998	0.067291	570
Amam_00375	BP07_RS00615	nitrogen fixation protein NifB	0.276187	0.270201	578	0.300472	0.00993267	582	0.158481	0.160661	713	0.105339	0.101626	857	0.211712	0.0321072	646	0.213783	0.0622314	710
Amam_00376	BP07_RS00620	ADP-dependent phosphofructokinase	0.0932204	0.0864055	1044	0.080821	0.00176638	1118	0.0784536	0.0817159	1022	0.0798765	0.0495472	957	0.11004	0.0113387	987	0.0831237	0.012285	1186
Amam_00377	BP07_RS00625	4Fe-4S ferredoxin	0.2321	0.12025	662	0.169375	0.0124465	838	0.151846	0.0996534	731	0.133943	0.0442121	750	0.182271	0.0649513	737	0.214915	0.0229542	708
Amam_00378	-	Ferredoxin-thioredoxin reductase, catalytic subunit	0.82219	0.299028	214	1.06116	0.068918	191	0.537931	0.31327	246	0.507618	0.775244	211	0.25267	0.0535132	558	0.255621	0.0173221	612
Amam_00379	BP07_RS00635	TIGR00375 family protein	0.101745	0.0528645	1001	0.118559	0.00476173	970	0.22438	0.184828	532	0.145659	0.090515	710	0.0927985	0.023855	1059	0.0958915	0.00982597	1125
Amam_00380	BP07_RS00640	aspartate aminotransferase	0.0669624	0.0411274	1154	0.0870721	0.00560859	1094	0.137457	0.111935	787	0.116441	0.0674126	815	0.0961317	0.0244744	1043	0.141383	0.00428251	949
Amam_00381	BP07_RS00645	replication factor C large subunit	0.0675468	0.111215	1149	0.0931625	0.0011822	1063	0.0877498	0.156089	978	0.133282	0.129869	757	0.0719448	0.0420643	1151	0.0811741	0.00756394	1193
Amam_00382	BP07_RS00650	Predicted arabinose efflux permease, MFS family	0.0988442	0.137103	1021	0.0844018	0.000951674	1103	0.0629303	0.0959734	1118	0.0698782	0.0585822	1008	0.0384498	0.0175124	1336	0.0445023	0.00954842	1354
Amam_00383	-	tRNA_Val_CAC
Amam_00384	BP07_RS00660	nitrogen regulatory protein P-II family	0.0119134	0.0171209	1455	0.0183519	0.000372588	1452	0.00778437	0.0104166	1468	0.00654466	0.0174264	1445	3.25144	5.32554	10	0.162797	0.0838185	872
Amam_00385	BP07_RS00665	ammonium transporter, Amt family	0.0158588	0.0230726	1431	0.0146798	0.00102055	1469	0.00394704	0.0076471	1524	0.00387188	0.0119302	1491	1.16751	1.9477	65	0.023365	0.0147054	1459
Amam_00386	BP07_RS00675	hypothetical protein	0.587614	0.0431945	322	0.683725	0.0103447	304	0.232145	0.0367947	517	0.406948	0.426588	268	0.0457482	0.0238129	1294	0.0463391	0.00741903	1347
Amam_00387	-	tRNA_Lys_CTT
Amam_00388	BP07_RS00695	hypothetical protein	0.259593	0.106547	612	0.203108	0.00735193	744	0.422346	0.347125	312	0.279726	0.0113004	394	0.334211	0.0932746	425	0.292062	0.0571961	530
Amam_00389	BP07_RS00700	hypothetical protein	1.90046	0.950305	67	1.8095	0.139032	94	1.75935	0.907181	84	1.36124	1.3182	74	0.565304	0.0763357	239	0.606607	0.0157756	218
Amam_00390	-	hypothetical protein	0.112467	0.114847	965	0.148998	0.015375	888	0.262295	0.0399388	466	0.13145	0.189585	765	0.213853	0.109955	641	0.428606	0.0691173	345
Amam_00391	BP07_RS00705	predicted aconitase subunit 1	0.12367	0.133955	928	0.117142	0.000212381	976	0.283527	0.418713	446	0.324245	0.141712	339	0.162859	0.0431041	778	0.155154	0.0145387	904
Amam_00392	BP07_RS00710	predicted aconitase subunit 2	0.0991583	0.0945655	1018	0.0900563	0.00550927	1073	0.155023	0.211289	724	0.23481	0.0945935	472	0.0890805	0.0330733	1074	0.119483	0.0274927	1014
Amam_00393	BP07_RS00715	hypothetical protein	0.686828	0.52683	269	0.839774	0.00144455	241	0.800562	0.68125	168	0.904711	0.341023	111	0.452865	0.264138	316	0.485969	0.0941174	296
Amam_00394	BP07_RS00720	serine protease, ClpP class	0.117778	0.115107	944	0.119913	0.00202807	967	0.212434	0.26101	555	0.203964	0.125829	541	0.232724	0.0786031	595	0.173939	0.0157787	828
Amam_00395	BP07_RS00725	Hexapeptide repeat of succinyl- transferase	0.0400019	0.0658548	1267	0.0392593	0.000157552	1335	0.0697745	0.111038	1085	0.0577516	0.0593492	1085	0.128983	0.0189976	905	0.1903	0.0418941	776
Amam_00396	BP07_RS08250	Uncharacterized membrane protein YpjA	0.0237074	0.0358388	1375	0.0257299	0.000213748	1417	0.0471481	0.0746953	1205	0.034735	0.0349193	1230	0.0285307	0.00533729	1390	0.0335129	0.0118709	1413
Amam_00397	BP07_RS00735	Uncharacterized membrane protein	0.111542	0.133417	968	0.103451	0.00158858	1024	0.0770107	0.104159	1034	0.0874852	0.0692341	933	0.0195591	0.00969467	1457	0.0324928	0.0150398	1420
Amam_00398	BP07_RS00740	CoB--CoM heterodisulfide reductase subunit A	0.049895	0.0677238	1222	0.0579814	0.000172856	1222	0.069352	0.100026	1088	0.0677149	0.0610783	1019	0.121996	0.0207565	930	0.127163	0.00811973	991
Amam_00399	BP07_RS00745	nicotinate-nucleotide pyrophosphorylase [carboxylating]	0.0294681	0.0471128	1336	0.0300473	0.00017492	1392	0.0205908	0.0358023	1375	0.0200493	0.0301958	1326	0.0477309	0.00994805	1280	0.122505	0.0298396	1006
Amam_00400	BP07_RS00750	indolepyruvate ferredoxin oxidoreductase alpha subunit	0.113198	0.102435	960	0.126736	0.000321721	951	0.12904	0.182838	808	0.103915	0.0674336	863	0.113251	0.0380018	966	0.164434	0.0118188	861
Amam_00401	BP07_RS00755	bacterioferritin	2.05917	3.06136	59	3.24578	0.00841674	54	4.68218	1.21912	34	4.40377	1.69563	29	0.749781	0.160672	159	0.788786	0.261444	153
Amam_00402	BP07_RS00760	hypothetical protein	0.0734303	0.082868	1124	0.0754667	0.000341107	1143	0.0587378	0.0727954	1143	0.0805432	0.0595579	953	0.195821	0.0573316	687	0.241394	0.0580333	643
Amam_00403	BP07_RS00765	uncharacterized protein, MTH1187 family	0.0968686	0.144832	1029	0.0786972	0.000377362	1128	0.0550555	0.0826086	1160	0.0813072	0.0831138	951	0.187432	0.0470906	727	0.236272	0.0196755	659
Amam_00404	BP07_RS00770	acylphosphatase	0.141505	0.152446	871	0.146253	0.00222471	900	0.111233	0.119408	877	0.132054	0.110521	762	0.230219	0.0232366	600	0.251897	0.141657	624
Amam_00405	BP07_RS00775	DNA gyrase subunit A	0.359249	0.220677	477	0.307631	0.00578026	571	0.213504	0.142253	554	0.316965	0.0988094	347	0.272492	0.0197113	522	0.270978	0.0303346	577
Amam_00406	BP07_RS00780	IMP dehydrogenase	0.962892	0.0400227	177	1.10806	0.00421578	181	0.80993	0.011409	164	0.860475	0.165961	119	0.649479	0.335825	193	0.507705	0.0702912	277
Amam_00407	-	hypothetical protein	0.00284408	0.0060332	1559	0.00105498	0	1580	0.0048678	0.0103262	1507	0.00100451	0.00223795	1555	0.00442355	0.00500317	1557	0.015966	0.0209397	1491
Amam_00408	BP07_RS00785	methyl-accepting chemotaxis sensory transducer with Pas/Pac sensor	0.464346	0.433413	397	0.846106	0.0260145	239	0.594998	0.27154	218	0.184636	0.529167	585	0.363804	0.0313271	395	0.56332	0.322462	235
Amam_00409	BP07_RS00790	purine-binding chemotaxis protein CheW	0.159603	0.117928	829	0.235638	0.0235323	675	0.24791	0.01956	489	0.0738695	0.118491	983	0.189396	0.071177	721	0.244131	0.131814	639
Amam_00410	BP07_RS00795	hypothetical protein	0.084517	0.0563334	1072	0.0951362	0.00580173	1054	0.167008	0.00521581	681	0.0770847	0.0215702	975	0.111991	0.0866818	971	0.165484	0.071212	859
Amam_00411	BP07_RS00800	two-component system, chemotaxis family, response regulator CheY	0.0735154	0.0355027	1123	0.0934268	0.00117377	1062	0.0979439	0.0486723	920	0.0481313	0.0352961	1142	0.110969	0.0889187	982	0.251038	0.0462489	625
Amam_00412	BP07_RS00805	two-component system, chemotaxis family, response regulator CheB	0.0503867	0.0178898	1218	0.0536445	0.00196436	1249	0.0406368	0.0163758	1245	0.0283693	0.00452407	1275	0.157367	0.101982	806	0.277375	0.12049	563
Amam_00413	BP07_RS00810	two-component system, chemotaxis family, sensor kinase CheA	0.0163168	0.00775598	1427	0.0310504	0.000983678	1390	0.00943653	0.00199882	1453	0.00508244	0.013996	1466	0.0593151	0.0412064	1214	0.115539	0.0753289	1039
Amam_00414	BP07_RS00815	chemotaxis protein CheC	0.0318959	0.00849276	1324	0.0368386	0.00210584	1355	0.0118047	0.000978858	1434	0.0113857	0.00990445	1400	0.0396761	0.0394508	1329	0.0828885	0.0633698	1187
Amam_00415	BP07_RS00820	chemotaxis protein CheD	0.0257025	0.00874093	1358	0.0275479	0.001686	1405	0.00866915	0.00585801	1459	0.00780026	0.00758138	1434	0.0429628	0.0327366	1312	0.0984678	0.0884972	1114
Amam_00416	BP07_RS00825	chemotaxis protein methyltransferase CheR	0.0114983	0.0102064	1460	0.0102849	0.00173396	1498	0.00249028	0.00281446	1545	0.00223617	0.00146186	1525	0.0290466	0.0298126	1387	0.0477069	0.0314931	1337
Amam_00417	-	hypothetical protein	0.120712	0.122237	936	0.160231	0.00504395	854	0.129389	0.142357	806	0.145051	0.159354	713	0.142652	0.074562	856	0.179682	0.022182	804
Amam_00418	BP07_RS00840	GTP cyclohydrolase-4	0.840103	0.152587	206	0.948278	0.0044364	209	0.597618	0.111345	217	0.237343	0.0432236	463	0.621542	0.304423	206	0.511863	0.128154	273
Amam_00419	BP07_RS00845	Uncharacterized conserved protein YbaR, Trm112 family	2.36644	0.0270366	51	2.51176	0.0622257	68	1.37277	0.145944	101	1.01228	0.911042	101	1.42768	0.622023	42	1.08855	0.199634	92
Amam_00420	BP07_RS00850	CTP synthase	1.17772	0.149563	134	1.20664	0.0309357	171	0.690694	0.00868137	190	0.590206	0.208208	184	0.606367	0.152197	215	0.546916	0.15713	250
Amam_00421	BP07_RS00855	Zn-dependent protease (includes SpoIVFB)	0.539244	0.569322	355	0.551067	0.00506225	384	0.252558	0.304679	482	0.389501	0.437864	282	0.13491	0.071442	887	0.167706	0.0251953	853
Amam_00422	BP07_RS00860	fumarase, class I beta subunit	0.272651	0.428705	582	0.254036	0.00297613	642	0.116399	0.212136	848	0.188368	0.312312	570	0.0981274	0.0414072	1036	0.172203	0.0236605	837
Amam_00423	BP07_RS00865	FO synthase subunit 1	0.195359	0.235168	736	0.143258	0.00226453	907	0.0620222	0.0932016	1122	0.0577417	0.127785	1086	0.0987926	0.0160998	1030	0.0728871	0.0137413	1227
Amam_00424	BP07_RS00870	adenylosuccinate lyase	0.185735	0.0897697	752	0.26991	0.00329814	618	0.114173	0.065298	859	0.33886	0.0251152	321	0.228302	0.157628	606	0.279851	0.0309826	557
Amam_00425	BP07_RS00875	Radical SAM superfamily enzyme, MoaA/NifB/PqqE/SkfB family	0.269518	0.456953	587	0.271469	0.0021879	614	0.491008	0.915285	269	0.528125	0.453689	203	0.357341	0.120976	400	0.331884	0.0340911	459
Amam_00426	BP07_RS00880	orotidine-5'-phosphate decarboxylase	0.185492	0.199197	754	0.166428	0.00434472	843	0.234096	0.316575	513	0.328695	0.105988	332	0.26998	0.0809752	526	0.376185	0.03877	399
Amam_00427	BP07_RS00885	hypothetical protein	0.0827437	0.122657	1081	0.0696575	0.00396219	1175	0.0497249	0.0771416	1188	0.0751574	0.0629472	980	0.0929559	0.00504333	1055	0.087325	0.0342025	1167
Amam_00428	BP07_RS00890	3-dehydroquinate dehydratase	0.0677233	0.111337	1147	0.0741322	0.00296094	1155	0.0489392	0.0823518	1192	0.0392598	0.108144	1191	0.0770595	0.00719336	1126	0.0837324	0.0238498	1182
Amam_00429	BP07_RS00895	Uncharacterized anaerobic dehydrogenase	0.101908	0.153144	1000	0.112799	0.00387107	994	0.0737813	0.1015	1055	0.0533838	0.125579	1110	0.212026	0.114308	644	0.141192	0.0284445	950
Amam_00430	BP07_RS00900	Uncharacterized conserved protein, DUF39 family	0.182884	0.0854371	766	0.243151	0.0100925	658	0.0879002	0.0465224	977	0.0695152	0.000635826	1010	0.159768	0.0807037	791	0.115403	0.00821612	1041
Amam_00431	BP07_RS00905	LSU ribosomal protein L37AE	1.36624	0.809036	104	1.29842	0.0579695	156	0.554389	0.231841	233	0.196916	0.0192876	552	0.742493	0.243564	160	0.715846	0.0553496	175
Amam_00432	BP07_RS00910	DNA-directed RNA polymerase subunit P	1.84647	1.08893	71	2.17355	0.0156183	80	0.629343	0.31193	208	0.321148	0.0385189	344	1.05783	0.553026	81	0.975468	0.028738	113
Amam_00433	BP07_RS08255	U3 small nucleolar ribonucleoprotein protein IMP4	0.797834	0.891658	223	0.765673	0.0038236	271	0.264443	0.350065	463	0.166096	0.379827	639	0.524266	0.138556	264	0.478881	0.0304429	304
Amam_00434	BP07_RS00920	tRNA threonylcarbamoyladenosine modification (KEOPS) complex, Pcc1 subunit	0.448902	0.653685	407	0.268285	0.0134963	620	0.111796	0.210877	872	0.0949899	0.316787	901	0.296885	0.098436	478	0.421829	0.064349	351
Amam_00435	BP07_RS00925	prefoldin beta subunit	0.713429	1.13513	257	0.77373	0.0132859	265	0.292866	0.534804	435	0.189796	1.10509	563	0.398562	0.0948422	360	0.37677	0.00910236	396
Amam_00436	BP07_RS00930	acyl-CoA thioesterase	0.378191	0.657108	462	0.384996	0.0116971	493	0.229465	0.433068	522	0.152421	0.506831	687	0.240058	0.0750085	578	0.321937	0.0542678	477
Amam_00437	BP07_RS00935	DNA-(apurinic or apyrimidinic site) lyase / endonuclease III	0.0288488	0.0556009	1343	0.0394625	0.000891115	1333	0.0302376	0.0596964	1304	0.0218678	0.0560171	1317	0.0523347	0.0133308	1252	0.0973221	0.00717328	1120
Amam_00438	-	tRNA_His_GTG
Amam_00439	-	tRNA_Arg_TCT
Amam_00440	BP07_RS00950	fructose-bisphosphate aldolase, class II	0.133215	0.0225811	892	0.187637	0.00198638	786	0.369924	0.320922	353	0.293908	0.197083	375	0.464652	0.123599	311	0.499419	0.0463332	285
Amam_00441	BP07_RS00955	hypothetical protein	0.114247	0.0409043	956	0.123671	0.00175728	957	0.156004	0.0632952	721	0.180504	0.0618793	596	0.578873	0.208049	232	0.615444	0.112657	212
Amam_00442	BP07_RS00960	D-fructose 1,6-bisphosphatase	0.130948	0.132011	897	0.128443	0.00154177	946	0.16033	0.194725	703	0.189163	0.104517	567	0.248051	0.0107165	565	0.216982	0.0302099	702
Amam_00443	BP07_RS00965	mannose-1-phosphate guanylyl- transferase	0.103536	0.137799	996	0.102724	0.00352196	1027	0.116715	0.161995	847	0.166223	0.108644	638	0.193584	0.0047992	697	0.178589	0.0209182	808
Amam_00444	BP07_RS00970	sirohydrochlorin cobaltochelatase	0.424609	0.455531	429	0.494947	0.0124304	417	0.30626	0.368549	417	0.272339	0.439273	414	0.644171	0.133616	197	0.551418	0.0944171	245
Amam_00445	BP07_RS00975	UDP-N-acetylmuramoylalanine-D- glutamate ligase	0.247468	0.45305	631	0.239146	0.00530987	668	0.128381	0.241978	812	0.140121	0.38708	729	0.33864	0.070948	420	0.3286	0.0496618	464
Amam_00446	BP07_RS00980	DNA-directed RNA polymerase subunit D	0.551767	0.912809	350	0.470933	0.00779534	431	0.318055	0.560201	406	0.23447	0.651912	474	0.524236	0.0526935	265	0.556954	0.0927836	240
Amam_00447	BP07_RS00985	SSU ribosomal protein S11P	0.565343	0.690795	335	0.525052	0.013336	398	0.368408	0.545233	356	0.217534	0.529344	512	0.973223	0.14605	98	0.916197	0.142224	132
Amam_00448	BP07_RS00990	small subunit ribosomal protein S4	1.02953	0.627632	164	0.825937	0.00732992	248	0.379399	0.201423	344	0.165268	0.11849	642	0.809341	0.165164	138	0.615291	0.0802656	213
Amam_00449	BP07_RS00995	small subunit ribosomal protein S13	1.34057	0.37928	105	1.15093	0.0632306	176	0.41419	0.014761	321	0.0927637	0.359305	912	1.34668	0.154006	50	0.986483	0.098944	110
Amam_00450	BP07_RS01000	hypothetical protein	0.0938819	0.0405685	1039	0.110707	0.000207126	999	0.0795242	0.0313926	1014	0.0389567	0.00238545	1195	0.0284374	0.00970195	1391	0.0218706	0.00709463	1466
Amam_00451	-	3-hexulose-6-phosphate isomerase	0.255239	0.250221	615	0.176632	0.0120962	819	0.148222	0.179804	754	0.0632621	0.107967	1048	0.271655	0.0791391	524	0.200221	0.0456288	751
Amam_00452	BP07_RS01010	ribonucleoside-triphosphate reductase class III catalytic subunit	0.334566	0.344875	501	0.366999	0.00962688	512	0.167807	0.18138	678	0.227558	0.303756	490	0.203718	0.0392153	664	0.176234	0.00119031	817
Amam_00453	-	tRNA_Arg_CCT
Amam_00454	BP07_RS01020	hypothetical protein	0.992596	0.00253488	174	1.4517	0.0282416	126	0.952173	0.0279222	140	1.51275	0.198258	66	0.208817	0.0956094	651	0.236311	0.061686	658
Amam_00455	BP07_RS01025	TIGR00300 family protein	0.191405	0.251768	741	0.147727	0.00220771	895	0.129929	0.201876	805	0.108224	0.173827	843	0.255734	0.0424825	552	0.25825	0.024206	606
Amam_00456	BP07_RS01030	hypothetical protein	0.635957	0.185483	295	0.602012	0.0356749	348	0.404704	0.333663	327	0.167109	0.36982	635	0.239696	0.0319468	579	0.16302	0.0477729	870
Amam_00457	BP07_RS01035	Flavorubredoxin	0.125745	0.010943	919	0.300482	0.00761027	581	0.0380786	0.00783109	1262	0.0177583	0.32446	1348	0.0323693	0.00482249	1365	0.0386635	0.0100191	1385
Amam_00459	BP07_RS01050	Cu2+-exporting ATPase	0.0031969	0.00280432	1553	0.00492926	0.000497232	1547	0.00201662	0.00234618	1553	0.00103069	0.00213813	1554	0.00798965	0.00458455	1538	0.0108785	0.00476527	1521
Amam_00460	BP07_RS01055	Rubredoxin	0.0784695	0.0319262	1100	0.267432	0.00363058	622	0.074453	0.045945	1048	0.0218743	0.156851	1316	0.144916	0.0836462	845	0.159626	0.102261	886
Amam_00461	BP07_RS01060	ferric-chelate reductase [NAD(P)H]	0.142545	0.0687664	869	0.508637	0.000216255	408	0.123791	0.124149	824	0.0320294	0.468235	1247	0.0558174	0.0459166	1232	0.0531366	0.0202083	1306
Amam_00462	BP07_RS01065	Rubrerythrin	0.0811217	0.0314168	1088	0.315919	0.00456014	565	0.0667376	0.0600716	1099	0.0173609	0.270243	1350	0.0453011	0.031339	1299	0.0514386	0.0156169	1314
Amam_00463	BP07_RS01070	1-Cys peroxiredoxin	0.293083	0.226435	553	0.932629	0.0385191	213	0.47587	0.426172	283	0.0682588	0.687518	1015	0.104741	0.0404818	1004	0.093302	0.0149953	1133
Amam_00464	BP07_RS01075	transcriptional regulator, AsnC family	0.0145657	0.0250697	1438	0.0241962	0.00237804	1423	0.0180216	0.0282296	1391	0.00787139	0.0351763	1433	0.0426362	0.00888639	1313	0.0440959	0.022374	1356
Amam_00465	BP07_RS01080	phosphoenolpyruvate synthase	0.206224	0.0513834	713	0.236223	0.00363362	674	0.2397	0.175113	504	0.179462	0.0132435	601	0.703129	0.343178	169	0.356467	0.0297316	424
Amam_00466	BP07_RS01085	beta-ribofuranosylaminobenzene 5'-phosphate synthase	0.0520413	0.0791466	1207	0.0670645	0.00185622	1184	0.07233	0.120836	1066	0.084649	0.098676	943	0.0782972	0.0284071	1121	0.0989659	0.0130823	1112
Amam_00467	BP07_RS01090	chorismate lyase	0.209513	0.355074	710	0.198607	0.00644912	757	0.153603	0.271901	727	0.142335	0.274247	720	0.195017	0.0942259	689	0.285314	0.0169435	542
Amam_00468	BP07_RS01095	hypothetical protein	0.00838157	0.0167007	1485	0.00272043	0	1566	0.00720885	0.0108482	1476	0.0024379	0.0057709	1522	0.00494514	0.00451799	1551	0	0
Amam_00469	BP07_RS01105	flagellar protein FlaH	0.0163198	0.00959345	1426	0.0216823	0.00175569	1435	0.0509165	0.0268261	1183	0.0149397	0.0110398	1371	0.038712	0.0359262	1333	0.147742	0.0621818	927
Amam_00470	BP07_RS01110	flagellar protein FlaF	0.0234474	0.0164368	1378	0.0347898	0.00046728	1370	0.0608987	0.0170334	1129	0.0264974	3.54243e-05	1287	0.0531052	0.0421184	1247	0.252412	0.137699	622
Amam_00471	BP07_RS01115	flagellar protein FlaG	0.0163371	0.00937382	1425	0.0264036	0.00117596	1412	0.0683848	0.0408121	1095	0.0120153	0.00625878	1391	0.061012	0.0628803	1203	0.165934	0.0844963	858
Amam_00472	BP07_RS08260	hypothetical protein	0.0711612	0.0669708	1133	0.114375	0.00700379	988	0.244218	0.131266	496	0.0686018	0.0406348	1013	0.123964	0.0725678	921	0.306631	0.209887	505
Amam_00473	BP07_RS01125	flagellin FlaB	0.935242	3.34303	183	1.43819	0.0593921	129	5.0226	0.693178	31	2.02318	0.0465092	55	1.20486	0.506033	62	1.54512	0.858067	46
Amam_00474	BP07_RS01130	flagellin FlaB	1.18228	5.34678	133	1.8164	0.180877	93	6.59601	3.35279	22	1.90434	0.804618	57	0.971112	0.539741	100	1.04743	0.510232	98
Amam_00475	BP07_RS01135	Flp pilus assembly protein, protease CpaA	0.0307642	0.0595362	1330	0.0384015	0.00054848	1341	0.0159834	0.0296784	1405	0.0124551	0.0419882	1388	0.0497033	0.02669	1266	0.0579498	0.0167772	1288
Amam_00476	BP07_RS08265	flagellin N-terminal-like domain- containing protein	3.73435	16.7706	32	5.13026	0.0361174	33	18.7449	10.0557	6	6.64703	1.07407	12	1.35383	0.343382	49	1.63611	0.61359	35
Amam_00477	-	tRNA_Met_CAT
Amam_00478	-	TIGR00269 family protein	0.0599157	0.0949095	1182	0.0570953	0.000142245	1228	0.079802	0.126789	1012	0.072522	0.0826476	993	0.153529	0.0799673	822	0.185976	0.0349952	786
Amam_00479	BP07_RS01155	Heat shock protein. Metallo peptidase. MEROPS family M48B	5.74539	1.19433	14	8.1751	0.135615	14	5.30495	1.39433	27	3.68355	2.01051	32	1.13997	0.500623	69	1.33569	0.167306	59
Amam_00480	BP07_RS01160	hypothetical protein	4.65475	0.555411	20	5.42869	0.298046	29	3.50976	0.362146	50	2.6575	0.675176	43	0.606358	0.021012	216	1.24564	0.05689	69
Amam_00481	BP07_RS01165	nonsense-mediated mRNA decay protein 3	0.201716	0.284768	720	0.211236	0.00434546	728	0.150372	0.228938	741	0.158611	0.183777	667	0.184152	0.0807829	732	0.196324	0.0258752	756
Amam_00482	BP07_RS01170	chorismate synthase	0.320617	0.0528814	515	0.393388	0.0385989	485	0.184453	0.0149404	631	0.186493	0.154782	577	0.190786	0.0958787	714	0.162797	0.0117167	873
Amam_00483	BP07_RS01175	D-citramalate synthase	0.175584	0.257513	786	0.220801	0.000112775	704	0.108585	0.171956	882	0.175105	0.237243	611	0.288547	0.0859074	491	0.33388	0.0297237	456
Amam_00484	BP07_RS01180	L-threonine synthase	0.677474	0.959247	273	0.564532	0.00717624	379	0.187667	0.307555	614	0.205661	0.608505	537	0.292855	0.0293609	485	0.258535	0.0208477	604
Amam_00485	BP07_RS01185	tRNA(His)-5'-guanylyltransferase	0.206076	0.243669	714	0.213818	0.00332205	720	0.0875339	0.131523	980	0.0773732	0.113838	972	0.0985348	0.032885	1033	0.0735368	0.0111693	1223
Amam_00486	BP07_RS01190	Sporulation protein YlmC, PRC-barrel domain family	0.5518	0.324278	349	0.602273	0.0319281	347	0.37975	0.309725	343	0.302802	0.0238879	363	0.279395	0.041538	509	0.408197	0.115183	361
Amam_00487	BP07_RS01195	multicomponent Na+:H+ antiporter subunit E	0.464592	0.639415	396	0.408185	0.00808888	472	0.142806	0.219098	771	0.0943131	0.397513	907	0.543961	0.162445	255	0.40655	0.120016	362
Amam_00488	BP07_RS01200	multicomponent Na+:H+ antiporter subunit F	0.351957	0.375479	481	0.204251	0.0133571	740	0.0907639	0.115856	963	0.0444734	0.0595628	1165	0.23909	0.0977051	581	0.157167	0.0601402	894
Amam_00489	BP07_RS01205	multicomponent Na+:H+ antiporter subunit G	0.246075	0.23594	636	0.177786	0.0214627	816	0.0774748	0.0804111	1029	0.0299085	0.0167604	1261	0.159626	0.0632932	793	0.116075	0.00556557	1033
Amam_00490	-	Uncharacterized MnhB-related membrane protein	0.433346	0.112714	417	0.353757	0.00939943	529	0.155694	0.0673092	722	0.0625365	0.24783	1050	0.19828	0.088507	679	0.154185	0.0347174	907
Amam_00491	-	hypothetical protein	0.189878	0.122845	744	0.169331	0.00301843	839	0.0793548	0.0449505	1016	0.0467072	0.00259234	1147	0.19828	0.088507	679	0.154185	0.0347174	907
Amam_00492	BP07_RS01220	multicomponent Na+:H+ antiporter subunit B	0.264046	0.166503	601	0.278809	0.00691409	602	0.166728	0.117247	684	0.107411	0.0141714	847	0.19828	0.088507	679	0.154185	0.0347174	907
Amam_00493	BP07_RS01225	multisubunit sodium/proton antiporter, MrpC subunit	0.183115	0.263533	764	0.156826	0.00505777	867	0.128471	0.205778	811	0.0702778	0.184995	1005	0.229956	0.109638	602	0.26565	0.0330192	589
Amam_00494	BP07_RS01230	multisubunit sodium/proton antiporter, MrpD subunit	0.162585	0.235599	822	0.116056	0.00724697	981	0.10565	0.152894	894	0.0554285	0.125948	1100	0.201824	0.144598	668	0.222833	0.0224727	690
Amam_00495	BP07_RS01235	multisubunit sodium/proton antiporter, MrpD subunit	0.201799	0.309199	719	0.185982	0.00805045	792	0.117868	0.189468	844	0.0703384	0.261196	1004	0.152577	0.141148	824	0.174357	0.0254266	823
Amam_00496	-	hypothetical protein	0.246917	0.402088	634	0.144394	0.00807636	903	0.116331	0.169625	849	0.0466089	0.154751	1148	0.0723881	0.0753934	1147	0.0552474	0.0225889	1300
Amam_00497	BP07_RS01245	multicomponent Na+:H+ antiporter subunit D	0.260583	0.419053	607	0.209671	0.00289706	730	0.112193	0.200475	868	0.0608708	0.285844	1056	0.157295	0.143707	808	0.181342	0.0226139	799
Amam_00498	BP07_RS01250	IMP cyclohydrolase /phosphoribosyl- aminoimidazolecarboxamide formyltransferase	0.211404	0.304286	705	0.142931	0.00343696	908	0.0801899	0.126146	1010	0.0533929	0.158786	1109	0.188357	0.155639	725	0.258513	0.0653311	605
Amam_00499	BP07_RS01255	hypothetical protein	0.116317	0.197473	951	0.0841705	0.00226391	1105	0.126632	0.222591	816	0.13446	0.123479	747	0.0908094	0.0504075	1065	0.193817	0.0512945	766
Amam_00500	BP07_RS01260	Threonine/homoserine/homoserine lactone efflux protein	0.125025	0.186319	922	0.101691	0.00143251	1033	0.21729	0.355004	547	0.217743	0.119118	510	0.0840233	0.0442959	1091	0.0873031	0.0107267	1168
Amam_00501	BP07_RS01265	Transcription initiation factor IIB (TFIIB)	0.12757	0.0266102	906	0.170696	0.00528155	833	0.339149	0.220509	386	0.261219	0.0857525	426	0.372508	0.273342	383	0.404955	0.0351351	364
Amam_00502	BP07_RS01270	RNA-binding protein	0.158576	0.0322309	832	0.204268	0.00652913	739	0.344516	0.168472	376	0.25986	0.0766894	431	0.259672	0.10042	548	0.458755	0.170548	316
Amam_00503	BP07_RS01275	methyltransferase	0.10065	0.13233	1008	0.0955372	0.000398117	1052	0.078048	0.133892	1026	0.0602117	0.0962726	1062	0.10987	0.0230438	989	0.111511	0.0184402	1065
Amam_00504	BP07_RS01280	fructose-bisphosphate aldolase / 2-amino-3,7-dideoxy-D-threo-hept-6-ulosonate synthase	0.549789	0.00654028	351	0.756411	0.048162	275	0.221416	0.0240953	539	0.144367	0.547518	715	0.432521	0.194697	332	0.482003	0.0323929	300
Amam_00505	BP07_RS01285	thioredoxin	3.87753	0.893247	30	6.05217	0.310397	24	0.953087	0.861786	139	0.345546	6.17225	317	0.490238	0.123502	287	0.500187	0.14012	282
Amam_00506	BP07_RS01290	hypothetical protein	0.040214	0.0292197	1265	0.0281862	0.00203026	1402	0.211497	0.0894212	558	0.0211512	0.0259274	1320	0.0157258	0.010054	1479	0.0327626	0.00357416	1418
Amam_00507	BP07_RS01295	triphosphoribosyl-dephospho-CoA synthase	0.0436087	0.0637024	1244	0.0385933	0.00164801	1338	0.393053	0.360112	332	0.0318001	0.0434928	1249	0.0542727	0.0283236	1240	0.0759769	0.0152784	1218
Amam_00508	BP07_RS01300	tRNA wybutosine-synthesizing protein 1	0.0265326	0.0518724	1352	0.0260926	0.0012927	1415	0.296462	0.33157	429	0.0267955	0.034155	1284	0.0511668	0.0123646	1257	0.0650525	0.00581023	1261
Amam_00509	BP07_RS01305	hypothetical protein	0.0223063	0.219166	1388	0.0183489	0.00032102	1453	0.350415	0.0168231	367	0.0157975	0.0157248	1366	0.0630066	0.0103163	1194	0.0679785	0.0151697	1244
Amam_00510	BP07_RS01310	acetyltransferase	0.0222277	0.0095039	1390	0.0179143	0.000738459	1454	0.237352	0.327064	507	0.0148056	0.0257132	1372	0.0335062	0.0149328	1361	0.0505233	0.00399441	1321
Amam_00511	BP07_RS01315	hypothetical protein	0.048065	0.540469	1228	0.0503353	0.0148203	1263	0.859593	0.044728	154	0.0282489	0.012187	1277	0.149529	0.0152333	833	0.116561	0.028319	1031
Amam_00512	BP07_RS01320	acetyl-CoA C-acetyltransferase	0.0723475	0.905803	1129	0.0746394	0.00663704	1151	1.28921	0.295757	107	0.0425235	0.0185989	1175	0.0944174	0.029638	1047	0.0848647	0.00842466	1178
Amam_00513	BP07_RS01325	hydroxymethylglutaryl-CoA synthase	0.0865622	0.263405	1067	0.0888615	0.00603596	1081	0.74383	0.305134	179	0.0366415	0.0491173	1213	0.0582528	0.019322	1220	0.0588866	0.0167101	1283
Amam_00514	BP07_RS01330	putative transcriptional regulator	0.429602	3.35116	420	0.679349	0.0926651	307	3.70411	3.20429	45	0.158126	0.559092	671	0.0457757	0.0235179	1293	0.0446212	0.0107343	1353
Amam_00515	BP07_RS01335	hypothetical protein	0.284736	0.196375	563	0.293457	0.00619911	588	0.0792708	0.0615087	1017	0.0240934	0.115986	1301	0.973967	0.213618	97	0.700651	0.0722074	184
Amam_00516	BP07_RS01340	elongation factor 1-beta	0.268968	0.287273	589	0.185395	0.0169727	794	0.0989755	0.123013	917	0.0321628	0.0805271	1245	0.443772	0.160994	323	0.256958	0.0259354	609
Amam_00517	BP07_RS01345	3-dehydroquinate synthase II	0.868777	0.00891873	198	0.724806	0.0668211	282	0.429598	0.0976041	303	0.16582	0.28599	641	0.512371	0.0509697	273	0.41032	0.0868362	359
Amam_00518	-	methanogen homoaconitase small subunit	0.5597	0.0806217	341	0.5045	0.00222126	410	0.363845	0.0492129	359	0.233406	0.0042208	475	0.674706	0.0573528	180	0.535406	0.168181	255
Amam_00519	BP07_RS01355	hypothetical protein	0.387244	0.307799	456	0.357977	0.00416425	525	0.190116	0.178716	604	0.16716	0.200039	634	0.295513	0.0238403	479	0.239911	0.0625927	645
Amam_00520	BP07_RS01360	archaeosine tRNA-ribosyltransferase	0.340144	0.227903	494	0.282569	0.0167933	599	0.106343	0.0767061	892	0.137968	0.0989396	736	0.126144	0.0389296	915	0.115993	0.0265334	1035
Amam_00521	BP07_RS01365	hypothetical protein	0.25961	0.404646	611	0.190931	0.00937332	779	0.0953315	0.169975	935	0.0917349	0.192825	915	0.109754	0.0585346	990	0.0811402	0.0203861	1194
Amam_00522	BP07_RS01370	trk system potassium uptake protein TrkA	0.184544	0.153322	757	0.146524	0.00343948	898	0.0698053	0.053838	1084	0.053772	0.0584131	1108	0.136147	0.0374221	879	0.105539	0.0100396	1089
Amam_00523	BP07_RS01375	trk system potassium uptake protein TrkH	0.0783491	0.112014	1101	0.0526328	0.00232868	1252	0.0641106	0.101565	1111	0.0510314	0.0585682	1122	0.0774926	0.0329866	1124	0.0634521	0.0110189	1269
Amam_00524	BP07_RS01380	Adenine deaminase	0.077349	0.0989467	1108	0.0601653	0.00305263	1211	0.0399231	0.0601481	1249	0.0320674	0.059241	1246	0.0903706	0.0616793	1068	0.134266	0.00839112	972
Amam_00525	BP07_RS01385	adenine phosphoribosyltransferase	0.566137	0.195433	334	0.533977	0.0141458	395	0.233124	0.0192995	515	0.179777	0.117876	599	0.205604	0.03489	659	0.155815	0.0342984	901
Amam_00526	BP07_RS01390	tryptophanyl-tRNA synthetase	0.297621	0.208028	546	0.270925	0.00553043	615	0.184039	0.117932	633	0.142312	0.123473	721	0.302042	0.0336275	466	0.255378	0.0361914	613
Amam_00527	BP07_RS01395	hypothetical protein	0.0700383	0.0323956	1139	0.0699768	0.00327159	1173	0.102614	0.0403187	901	0.0695261	0.0332755	1009	0.152271	0.0335373	826	0.187864	0.0571907	781
Amam_00528	BP07_RS01400	phosphoesterase RecJ domain- containing protein	0.125897	0.135775	916	0.109392	0.00445777	1006	0.0609569	0.0751042	1128	0.0796125	0.0508262	959	0.147416	0.0225957	837	0.131944	0.0173592	979
Amam_00529	BP07_RS01405	2,3-di-O-geranylgeranylglyceryl phosphate reductase	0.0424446	0.0616001	1250	0.0436059	0.0038723	1308	0.0385388	0.0615145	1259	0.0636029	0.0509144	1046	0.119946	0.0538873	940	0.0927847	0.0102022	1136
Amam_00530	BP07_RS01410	histidyl-tRNA synthetase	0.0725606	0.0764565	1128	0.0728347	0.00540248	1162	0.0684664	0.0752483	1093	0.0780796	0.0540449	968	0.191499	0.0946605	708	0.148559	0.0135643	924
Amam_00531	BP07_RS01415	hypothetical protein	0.0162758	0.0263295	1428	0.0151134	0.00051626	1466	0.0105155	0.0189312	1446	0.00753486	0.0217332	1438	0.0211831	0.00821013	1447	0.0212005	0.0023595	1470
Amam_00532	BP07_RS01420	5'-methylthioadenosine phosphorylase	0.0530944	0.0711544	1203	0.0415444	0.00131058	1317	0.0500281	0.0609815	1187	0.0240683	0.0500949	1302	0.136142	0.0702315	880	0.110076	0.0136545	1073
Amam_00533	BP07_RS01425	DNA primase	0.502205	0.169439	373	0.564485	0.0157932	380	0.322455	0.0704363	400	0.136303	0.213808	742	0.21946	0.130618	626	0.206879	0.0246806	733
Amam_00534	BP07_RS01430	valyl-tRNA synthetase	0.698723	0.221305	263	0.523478	0.0120029	399	0.55124	0.0946012	238	0.376182	0.128133	290	0.705021	0.0853876	168	0.537079	0.0864303	254
Amam_00535	BP07_RS01435	tRNA pseudouridine synthase 10	0.220454	0.159454	682	0.12837	0.00936321	947	0.0911692	0.0659264	961	0.08362	0.0384623	948	0.21087	0.0635979	648	0.198413	0.0232989	752
Amam_00536	BP07_RS01440	argininosuccinate synthase	0.665113	0.078058	279	0.566016	0.0152436	376	0.372996	0.190922	349	0.203062	0.304022	544	0.192728	0.024211	702	0.302958	0.0268801	507
Amam_00537	BP07_RS01445	hypothetical protein	0.83177	0.802054	211	0.672864	0.022319	309	0.261638	0.225815	468	0.260945	0.324116	429	0.401052	0.017848	358	0.360684	0.0551455	415
Amam_00538	BP07_RS01450	molecular chaperone GrpE	1.78757	0.415366	74	1.70148	0.0114316	103	0.3499	0.165246	368	0.352246	0.834392	311	0.669171	0.0222622	182	0.755987	0.087469	165
Amam_00539	BP07_RS01455	thermosome	3.00322	0.616845	38	3.13905	0.0459209	55	0.380541	0.114689	342	0.220611	1.93435	504	0.681069	0.125741	177	0.499924	0.0953123	283
Amam_00540	-	hypothetical protein	0.664869	0.459033	280	0.490451	0.0508717	422	0.122304	0.113668	833	0.112064	0.0608199	829	0.224784	0.0856422	609	0.153384	0.0697897	910
Amam_00541	BP07_RS01465	translation initiation factor 2 subunit gamma (aeIF-2g)	0.743109	0.700522	245	0.672445	0.0164936	311	0.240536	0.290711	500	0.148625	0.514457	702	0.571431	0.207694	236	0.363751	0.028911	413
Amam_00542	BP07_RS01470	Predicted Zn-dependent protease	0.100151	0.0538123	1009	0.0848567	0.00893668	1101	0.0297246	0.0207634	1309	0.0164896	0.0334798	1359	0.0845128	0.0170408	1089	0.0831578	0.0145791	1185
Amam_00543	-	hypothetical protein	0.0406179	0.0443601	1260	0.0375612	0.00873854	1348	0.00566649	0.00734116	1498	0.0168222	0.00842268	1355	0.0786598	0.025588	1119	0.185287	0.0613636	787
Amam_00544	BP07_RS01475	RecJ-like exonuclease	0.283616	0.203111	565	0.193484	0.00952576	767	0.117106	0.148376	846	0.137462	0.0760764	738	0.160152	0.014344	787	0.174204	0.00312602	827
Amam_00545	BP07_RS08270	Arylsulfatase A and related enzymes	0.309648	0.487438	531	0.232495	0.00495229	680	0.191207	0.323971	599	0.240348	0.357698	457	0.391473	0.0463213	367	0.277134	0.0353786	566
Amam_00546	BP07_RS01485	HSP20 family protein	1.37241	0.628428	100	1.62123	0.065154	113	0.644537	0.384508	204	0.908026	0.39787	110	1.12654	0.256848	71	1.21552	0.173307	74
Amam_00547	BP07_RS01490	transitional endoplasmic reticulum ATPase	0.0465494	0.00580788	1236	0.0753991	0.00390466	1144	0.0736115	0.0376119	1057	0.0437853	0.0138834	1169	0.103398	0.0362674	1010	0.126076	0.019671	997
Amam_00548	BP07_RS01495	hypothetical protein	0.137096	0.0362131	884	0.328422	0.00160314	553	0.0610585	0.0236985	1127	0.0544231	0.280069	1103	0.118125	0.0335888	948	0.159918	0.0279436	885
Amam_00549	BP07_RS01500	ArsR family transcriptional regulator	0.0375252	0.0640169	1284	0.0516891	0.00173892	1259	0.0596923	0.113783	1139	0.024501	0.0821123	1300	0.162247	0.246803	782	0.0418676	0.015733	1372
Amam_00550	-	hypothetical protein	0.0241995	0.0343586	1367	0.0256007	0.00182651	1419	0.0526757	0.0883642	1176	0.0298951	0.0358408	1262	0.0589938	0.0612219	1216	0.0307458	0.0113952	1428
Amam_00551	BP07_RS01510	small redox-active disulfide protein 2	0.02624	0.00621981	1354	0.0264267	0.000709771	1411	0.0667259	0.031905	1100	0.0308408	0.0281205	1253	0.132782	0.0517678	891	0.209539	0.0431618	728
Amam_00552	BP07_RS01515	Uncharacterized protein, contains metal-binding DGC domain	0.0176298	0.0240707	1418	0.0118953	0.000590637	1482	0.053017	0.0794115	1173	0.0153389	0.0139644	1370	0.140213	0.0562663	864	0.162899	0.0236591	871
Amam_00553	BP07_RS01520	Arsenite efflux pump ArsB, ACR3 family	0.0078104	0.0101425	1495	0.00684748	0.000903658	1533	0.0335078	0.04737	1287	0.00987468	0.00851884	1418	0.0139715	0.0055619	1492	0.0176187	0.00522861	1481
Amam_00554	BP07_RS01525	hypothetical protein	0.00697567	0.0105103	1510	0.00885982	1.08118e-05	1509	0.0304433	0.0572793	1302	0.0141434	0.0155052	1375	0.019305	0.0124995	1458	0.0486468	0.00218368	1332
Amam_00555	BP07_RS08540	Plastocyanin	1.48216	0.966335	91	1.47411	0.0162543	122	1.40071	1.00998	99	2.59267	0.920301	44	0.601873	0.409893	219	0.445366	0.0510415	329
Amam_00556	BP07_RS01535	translation initiation factor 5A precursor (eIF-5A)	3.07786	0.056805	36	2.74054	0.441783	63	1.86395	0.277419	78	1.58894	1.4454	64	0.320854	0.103425	444	0.349528	0.0646915	429
Amam_00557	BP07_RS01540	agmatinase	0.753257	0.349281	239	0.832081	0.0437443	244	0.451803	0.164803	292	0.425434	0.0497286	251	0.239172	0.0330112	580	0.246112	0.0197146	636
Amam_00558	BP07_RS01545	FAD/FMN-containing dehydrogenase	0.280651	0.274998	572	0.313452	0.00842004	566	0.0501247	0.0624167	1186	0.326267	0.13583	335	0.590561	0.264991	228	0.516763	0.133616	270
Amam_00559	BP07_RS01550	Glutamate synthase domain 2	0.21217	0.184894	702	0.192669	0.00743475	772	0.034322	0.0353066	1284	0.32522	0.0638939	338	0.444681	0.116249	322	0.430251	0.120184	343
Amam_00560	-	Glutamate synthase domain 2	0.153451	0.180443	843	0.132712	0.00503738	937	0.0415795	0.0627997	1236	0.309997	0.112134	357	0.492933	0.0743916	286	0.517739	0.0428228	268
Amam_00561	BP07_RS01560	Glutamate synthase domain-containing protein 1	0.182021	0.214513	767	0.179389	0.000524344	810	0.0394169	0.0589511	1253	0.39828	0.151652	276	0.406495	0.161291	355	0.453478	0.0573052	322
Amam_00562	BP07_RS01565	hypothetical protein	0.31084	0.234669	528	0.22504	0.02649	693	0.121505	0.0740552	834	0.240585	0.0302375	456	0.295033	0.131588	480	0.262892	0.0187196	594
Amam_00563	BP07_RS01570	hypothetical protein	0.373259	0.179744	465	0.303038	0.0150459	576	0.266263	0.0752225	461	0.164273	0.0496755	647	0.290441	0.0710479	489	0.295048	0.0540852	520
Amam_00564	BP07_RS01575	tRNA pseudouridine38-40 synthase	0.281233	0.200471	569	0.23536	0.00726034	676	0.196888	0.143223	587	0.144005	0.130774	716	0.350715	0.061646	411	0.301275	0.0410566	512
Amam_00565	BP07_RS01580	Predicted metal-dependent phosphoesterases (PHP family)	0.183122	0.223921	763	0.142236	0.0131657	911	0.112533	0.168876	865	0.0948382	0.142151	902	0.175771	0.0553025	746	0.229789	0.0230649	669
Amam_00566	-	hypothetical protein	0.117487	0.20613	946	0.0998594	0.00687501	1038	0.0967452	0.182145	927	0.0917595	0.140852	914	0.118616	0.0858532	944	0.162087	0.0154432	874
Amam_00567	BP07_RS01590	Cu+-exporting ATPase	0.0850282	0.12673	1068	0.0779698	0.000277271	1136	0.133076	0.201597	799	0.106651	0.117312	852	0.13107	0.0201709	895	0.169843	0.0148087	845
Amam_00568	BP07_RS01595	Predicted acyltransferase, contains DUF342 domain	0.0517076	0.0552436	1209	0.0462038	0.00317636	1290	0.0177514	0.013411	1393	0.0138501	0.0316637	1380	0.255605	0.0823653	554	0.185052	0.00860963	788
Amam_00569	BP07_RS01600	pantetheine-phosphate adenylyltransferase	0.105356	0.0965238	986	0.103436	0.00711093	1025	0.0606071	0.0563234	1133	0.0568057	0.0838435	1091	0.125741	0.042186	917	0.129983	0.022428	988
Amam_00570	BP07_RS01605	acetolactate synthase, large subunit	1.12822	0.449492	147	1.22091	0.0471328	167	0.5977	0.0900538	216	0.486637	0.154293	220	0.480583	0.0903891	296	0.512246	0.0120823	272
Amam_00571	BP07_RS01610	acetolactate synthase, small subunit	0.336132	0.443255	497	0.374638	0.00938365	508	0.255941	0.375995	477	0.276238	0.393157	403	0.526809	0.0651924	260	0.573131	0.049405	231
Amam_00572	BP07_RS01615	Isopropylmalate/homocitrate/ citramalate synthases	0.0349061	0.0534852	1304	0.0363936	0.0003303	1356	0.034931	0.0544296	1279	0.0379357	0.0458097	1200	0.138163	0.00960407	872	0.328513	0.0184324	465
Amam_00573	BP07_RS01620	RNA-binding protein	0.22962	0.361241	667	0.237447	0.00368355	670	0.147387	0.238312	756	0.162424	0.322501	652	0.189265	0.0496881	722	0.227646	0.0532908	675
Amam_00574	BP07_RS01625	hypothetical protein	0.857456	0.204757	204	1.30441	0.102343	154	0.470568	0.0534037	286	0.587089	0.522181	185	0.321743	0.0794343	442	0.472722	0.198057	307
Amam_00575	BP07_RS01630	DNA primase large subunit	0.136407	0.130315	885	0.132122	0.000893824	940	0.0973271	0.111122	923	0.125073	0.0829734	786	0.0914197	0.0100874	1063	0.136439	0.0227091	964
Amam_00576	BP07_RS01635	proliferating cell antigen	1.48218	0.0787566	90	1.73841	0.0346215	99	0.800699	0.219009	167	0.63318	1.01676	166	0.346294	0.120291	413	0.397543	0.093897	374
Amam_00577	BP07_RS01640	helicase	0.099042	0.158378	1020	0.0654041	0.00166596	1193	0.0525988	0.0955605	1177	0.0428466	0.0867105	1173	0.0584717	0.0297597	1218	0.0733047	0.000775918	1224
Amam_00578	BP07_RS01645	imidazoleglycerol-phosphate dehydratase	0.259189	0.433099	613	0.182421	7.88928e-05	803	0.28973	0.520412	440	0.172139	0.248452	618	0.262929	0.0358125	539	0.326942	0.0152685	468
Amam_00579	BP07_RS01650	Uncharacterized conserved protein, contains tandem ACT domains	0.115629	0.110241	952	0.106727	0.00156924	1014	0.182968	0.17229	638	0.0730629	0.0900108	991	0.154883	0.0965832	818	0.170134	0.0383236	842
Amam_00580	BP07_RS01655	phenylacetate-CoA ligase	0.156891	0.0243797	836	0.144144	0.00342133	905	0.263143	0.13194	465	0.0975438	0.0643776	894	0.221023	0.0901645	621	0.237743	0.0391051	653
Amam_00581	BP07_RS01655	hypothetical protein	0.321801	0.0950914	513	0.261672	0.0213305	628	0.412664	0.00775782	322	0.159148	0.0557124	665	0.221023	0.0901645	621	0.237743	0.0391051	653
Amam_00582	BP07_RS01660	phenylacetate-CoA ligase	0.252578	0.0150778	624	0.201924	0.00181184	747	0.363307	0.10745	361	0.118358	0.0880405	809	0.259714	0.0806701	547	0.258914	0.0250334	603
Amam_00583	BP07_RS01665	indolepyruvate ferredoxin oxidoreductase beta subunit	0.0814747	0.0132113	1084	0.0781979	0.00289775	1133	0.302321	0.268382	423	0.0649856	0.0728129	1040	0.095028	0.0376749	1046	0.144066	0.0411084	937
Amam_00584	-	hypothetical protein	0.0977548	0.0736885	1026	0.0855492	0.00277607	1100	0.338405	0.157654	388	0.066183	0.0768867	1033	0.266664	0.120038	532	0.387642	0.0567446	385
Amam_00585	BP07_RS01670	solute:Na+ symporter, SSS family	0.112813	0.0969879	962	0.116953	0.0085733	979	0.391712	0.100848	334	0.0915731	0.00398691	916	0.0842734	0.0151525	1090	0.0897621	0.0175403	1149
Amam_00586	BP07_RS01675	dihydromethanopterin reductase (acceptor)	0.0395819	0.0267604	1270	0.0369312	0.00273815	1353	0.0576356	0.0221265	1149	0.0666603	0.0136551	1028	0.0444095	0.0266167	1304	0.0668001	0.0106762	1253
Amam_00587	BP07_RS01680	hypothetical protein	0.0115763	0.00574703	1459	0.0262178	0.000364218	1414	0.00818623	0.00444381	1465	0.00285087	0.01144	1513	0.0210724	0.0171408	1449	0.0228448	0.00851956	1462
Amam_00588	BP07_RS01685	Predicted transcriptional regulator containing an HTH domain and an uncharacterized domain shared with the mammalian protein Schlafen	0.0175687	0.000952873	1419	0.0356019	0.00172641	1363	0.0202285	0.00446077	1378	0.00569811	0.0164452	1455	0.0239975	0.0158958	1421	0.0205911	0.00799436	1473
Amam_00589	-	tRNA_Pro_GGG
Amam_00590	BP07_RS01695	phosphomethylpyrimidine synthase	0.447056	0.480898	409	0.582318	0.00224278	361	0.347914	0.334632	371	0.18678	0.494941	574	0.247607	0.0603241	567	0.312755	0.00651919	494
Amam_00591	BP07_RS01700	hypothetical protein	0.248961	0.284026	628	0.338023	0.00346968	544	0.169924	0.213225	667	0.153711	0.311544	684	0.164155	0.0301345	774	0.110815	0.0173687	1069
Amam_00592	BP07_RS01705	hypothetical protein	0.243338	0.24391	643	0.342723	0.00155652	538	0.230748	0.25387	521	0.185765	0.177244	582	0.239029	0.0598455	583	0.207669	0.0198777	731
Amam_00593	BP07_RS01710	Wyosine [tRNA(Phe)-imidazoG37] synthetase, radical SAM superfamily	0.165445	0.18348	814	0.178995	0.00056898	812	0.175625	0.201965	657	0.139757	0.124801	730	0.20159	0.0062773	670	0.184873	0.0583013	789
Amam_00594	BP07_RS01715	Methylase involved in ubiquinone/ menaquinone biosynthesis	0.133505	0.178081	890	0.123059	0.00440835	959	0.091459	0.118827	958	0.0731822	0.134558	990	0.226469	0.018209	607	0.187554	0.0502843	782
Amam_00595	BP07_RS01720	DnaJ-class molecular chaperone with C-terminal Zn finger domain	0.339069	0.230504	496	0.419236	0.0138769	462	0.0937249	0.0649592	943	0.0396748	0.120664	1190	0.352177	0.196565	408	0.216555	0.0509724	704
Amam_00596	BP07_RS01725	glycerol-3-phosphate dehydrogenase subunit C	0.315842	0.162129	520	0.345104	0.00436441	537	0.384266	0.309094	338	0.190793	0.0847993	562	0.221115	0.0477776	620	0.170077	0.0418366	844
Amam_00597	BP07_RS01730	5'-nucleotidase /3'-nucleotidase/ exopolyphosphatase	0.169509	0.116277	803	0.163298	0.00977583	849	0.140975	0.0917186	774	0.094338	0.0383739	905	0.13246	0.0615952	894	0.0998969	0.00980923	1108
Amam_00598	BP07_RS01735	hypothetical protein	0.396967	0.113326	444	0.896217	0.0348131	221	0.153148	0.01035	728	0.175858	0.491743	607	0.0747108	0.0192825	1135	0.0857203	0.040613	1175
Amam_00599	BP07_RS01740	hypothetical protein	0.263038	0.27296	602	0.351234	0.00137949	531	0.0992174	0.119437	915	0.186044	0.0549359	581	0.130167	0.0698985	902	0.100147	0.063391	1107
Amam_00600	BP07_RS01745	DNA gyrase subunit B	1.98183	0.141238	65	2.38938	0.0207662	69	0.668442	0.293387	195	1.15597	1.38085	91	0.367877	0.0779137	390	0.314328	0.0192907	490
Amam_00601	BP07_RS01750	elongation factor 2	1.07013	0.728101	155	1.04961	0.0183669	193	0.273358	0.187261	450	0.169742	0.104134	627	0.630391	0.0160436	201	0.490644	0.0485927	293
Amam_00602	BP07_RS01755	hypothetical protein	0.0061522	0.00904977	1520	0.0239963	0.00298754	1425	0.00446215	0.00946565	1516	0.00489815	0.0209824	1470	0.0222616	0.0058856	1438	0.027326	0.0112581	1444
Amam_00603	BP07_RS01760	3-hydroxy-3-methylglutaryl- coenzyme A reductase	1.15934	0.0873866	136	1.65858	0.113175	109	0.428696	0.124325	305	0.445355	1.22266	244	0.162705	0.0503817	780	0.180698	0.0236688	800
Amam_00604	BP07_RS01765	translation elongation factor 1A (EF-1A/EF-Tu)	5.34019	2.2897	17	5.28935	0.0797685	30	3.37894	0.999604	53	1.9085	1.28425	56	4.34736	1.43056	4	3.80245	0.274187	10
Amam_00605	BP07_RS01770	small subunit ribosomal protein S10	3.04625	3.22359	37	2.93049	0.0582088	60	1.25887	1.5354	110	1.02267	1.46647	100	1.10064	0.567035	75	1.0315	0.144995	101
Amam_00606	BP07_RS01775	hypothetical protein	1.2592	0.525562	118	1.33248	0.0378978	148	0.475943	0.196615	282	0.483739	0.210234	221	0.161461	0.0428159	785	0.250494	0.0552615	626
Amam_00607	BP07_RS01780	hypothetical protein	0.806521	0.273874	221	0.82785	0.0427726	247	0.389633	0.0758243	336	0.401179	0.164145	272	0.155115	0.0231057	817	0.356695	0.010134	421
Amam_00608	BP07_RS01785	MoxR-like ATPase	0.363569	0.277755	472	0.300618	0.00855507	580	0.127652	0.133541	815	0.168456	0.110711	632	0.0906881	0.0132972	1066	0.239134	0.0695036	648
Amam_00609	BP07_RS01790	Uncharacterized conserved protein (some members contain a von Willebrand factor type A (vWA) domain)	0.216898	0.186928	691	0.1884	0.00497971	785	0.0615659	0.0614486	1126	0.0991892	0.0931177	888	0.121529	0.0121837	933	0.454452	0.143522	320
Amam_00610	BP07_RS01795	Aerotolerance regulator N-terminal	0.114218	0.126076	957	0.100072	0.00136622	1037	0.0407918	0.0573156	1242	0.0662152	0.0857629	1030	0.066176	0.0137858	1174	0.348724	0.0100349	431
Amam_00611	BP07_RS01800	Mg-chelatase subunit ChlD	0.156772	0.116662	838	0.14804	0.000879892	892	0.0482681	0.0467999	1197	0.0733986	0.00803815	988	0.0508608	0.0142528	1259	0.246969	0.047857	633
Amam_00612	BP07_RS01805	hypothetical protein	0.132204	0.0594631	894	0.122768	0.045657	961	0.0589529	0.0408344	1141	0.039177	0.157574	1192	0.0174858	0.00393776	1472	0.013222	0.0130664	1510
Amam_00613	BP07_RS01810	adenine-specific DNA- methyltransferase	0.034642	0.0128869	1307	0.0816967	0.00032596	1114	0.0126692	0.00342864	1430	0.0102699	0.0660333	1412	0.030915	0.0253768	1377	0.0353829	0.00951429	1406
Amam_00614	BP07_RS01815	hypothetical protein	0.0130349	0.0143455	1449	0.0197723	0.00199942	1444	0.00473945	0.00485126	1508	0.00237149	0.00448149	1523	0.0175033	0.0265464	1471	0.0192799	0.0117446	1477
Amam_00615	-	type III restriction enzyme	0.0359958	0.0132138	1297	0.0444238	0.0025883	1304	0.0118885	0.00272215	1433	0.0049545	0.0359229	1468	0.0355185	0.0305253	1350	0.0383092	0.0207551	1387
Amam_00616	-	hypothetical protein	0.00661851	0.00763131	1514	0.00822851	0.000629519	1517	0.00217058	0.00284205	1549	0.00124489	0.00304781	1548	0.0355185	0.0305253	1350	0.0383092	0.0207551	1387
Amam_00617	BP07_RS01825	hypothetical protein	0.00669144	0.00669616	1513	0.00747814	0.00179397	1525	0.00369524	0.00409084	1528	0.00149564	0.000620183	1542	0.0260233	0.0250417	1407	0.0216653	0.0188751	1467
Amam_00618	BP07_RS01830	hypothetical protein	0.00590765	0.00542626	1524	0.00873168	0.000185952	1513	0.00355709	0.00498468	1532	0.00114031	0.00251895	1551	0.0148398	0.00989718	1486	0.0107056	0.00515182	1522
Amam_00619	BP07_RS01835	Nucleotide-binding universal stress protein, UspA family	0.416987	0.284817	431	0.383182	0.0212245	495	0.503871	0.488817	263	0.285364	0.290456	385	0.471409	0.242587	305	0.547536	0.103713	248
Amam_00620	BP07_RS01840	fructose-1,6-bisphosphatase I	0.216531	0.214024	693	0.299967	0.00339187	583	0.176121	0.202253	655	0.151184	0.163677	694	0.141468	0.0768758	859	0.110884	0.0104828	1068
Amam_00621	BP07_RS01845	2-amino-3,7-dideoxy-D-threo-hept-6- ulosonate synthase	0.224674	0.287653	675	0.264156	0.00901832	625	0.316128	0.415252	407	0.246234	0.362969	445	0.596603	0.175178	223	0.450102	0.0327643	324
Amam_00622	BP07_RS01850	branched chain amino acid aminotransferase apoenzyme	0.172025	0.271431	797	0.212405	0.00345191	723	0.28469	0.478237	445	0.260966	0.348085	427	0.534612	0.1311	258	0.388399	0.00597593	383
Amam_00623	BP07_RS01855	23S rRNA Um-2552 2'-O- methyltransferase	0.06964	0.0947417	1140	0.0662135	0.00351437	1187	0.0769187	0.115448	1035	0.0779433	0.0933429	971	0.179782	0.0283125	743	0.19267	0.0220804	769
Amam_00624	BP07_RS01860	LPPG:FO 2-phospho-L-lactate transferase	0.0710409	0.0373039	1134	0.0404685	0.000287275	1326	0.0802803	0.0450447	1009	0.0372936	0.0203588	1205	0.139135	0.0209351	867	0.116875	0.0243642	1029
Amam_00625	BP07_RS01865	pyruvate carboxylase subunit B	0.161799	0.145351	825	0.0980171	0.000102937	1044	0.266025	0.312773	462	0.138449	0.0802989	734	0.190009	0.081764	719	0.0993893	0.0280093	1110
Amam_00626	BP07_RS01870	cation:H+ antiporter	0.0928121	0.120494	1048	0.0928727	0.0075766	1064	0.0289608	0.0515766	1316	0.0367057	0.037669	1211	0.0549568	0.0134605	1237	0.070144	0.00388089	1237
Amam_00627	BP07_RS01875	NTP pyrophosphatase, house-cleaning of non-canonical NTPs	0.307019	0.335871	536	0.273269	0.00984213	611	0.094085	0.1447	940	0.127204	0.0443524	777	0.238474	0.0465979	584	0.440512	0.0192379	334
Amam_00628	BP07_RS01880	2-phospho-L-lactate guanylyltransferase	0.217256	0.25157	689	0.205793	0.00731708	735	0.089219	0.119014	970	0.107186	0.139977	849	0.220252	0.0668528	624	0.32245	0.0280262	474
Amam_00629	BP07_RS01885	manganese-dependent inorganic pyrophosphatase	0.247	0.318072	633	0.22818	0.00402829	689	0.122526	0.195316	831	0.133293	0.229416	756	0.217156	0.0343541	631	0.253182	0.0640164	619
Amam_00630	BP07_RS01890	enolase	0.357469	0.311464	478	0.341363	0.000124652	540	0.177434	0.163688	652	0.156351	0.173142	678	0.330496	0.0615568	432	0.393151	0.0456357	377
Amam_00631	BP07_RS01895	Predicted transcriptional regulator	0.238629	0.296326	651	0.224658	0.00534866	695	0.189833	0.298323	606	0.129269	0.2415	774	0.129221	0.0452724	904	0.151889	0.0544315	914
Amam_00632	BP07_RS01905	ORC complex protein Cdc6/Orc1	2.3943	1.39835	49	2.24635	0.0395241	77	2.40709	1.49644	69	2.19081	1.21473	51	0.496766	0.292956	283	0.310368	0.0550467	498
Amam_00633	BP07_RS01910	DNA repair protein RadA	1.14997	0.613057	138	1.17357	0.0100275	173	1.64166	0.396377	89	1.24805	0.207659	84	0.550276	0.0762614	250	0.615059	0.0543775	214
Amam_00634	BP07_RS01915	hypothetical protein	0.401425	0.438794	438	0.492699	0.00219916	418	0.549822	0.732229	240	0.592594	0.429716	183	0.275479	0.0704595	517	0.322179	0.0350204	476
Amam_00635	BP07_RS01920	triosephosphate isomerase	0.70615	0.745668	262	0.723651	0.046875	284	0.349882	0.455379	369	0.40372	0.429694	270	0.28384	0.0612656	503	0.294684	0.0135795	521
Amam_00636	BP07_RS01925	Single-stranded DNA-specific exonuclease, DHH superfamily, may be involved in DNA replication intiation	0.709087	0.711886	260	0.579189	0.0275576	366	0.203796	0.222271	576	0.19874	0.338722	548	0.380962	0.0403674	377	0.323248	0.0252008	473
Amam_00637	BP07_RS01930	SSU ribosomal protein S15P	0.90856	0.958609	188	0.950132	0.0184285	206	0.39012	0.338427	335	0.301679	0.912416	365	0.805609	0.161755	139	0.630824	0.079665	202
Amam_00638	BP07_RS01935	hypothetical protein	0.104771	0.0791709	989	0.213345	0.00474665	721	0.160042	0.128601	704	0.134236	0.254675	749	0.0459731	0.0172575	1289	0.0736801	0.0656179	1222
Amam_00639	BP07_RS01940	Mo-nitrogenase iron protein subunit NifH	0.173366	0.24039	794	0.190483	0.00830715	781	0.110487	0.151509	878	0.130356	0.116777	767	0.190513	0.103844	716	0.201661	0.0376459	744
Amam_00640	BP07_RS01945	Endonuclease IV	0.22778	0.300502	668	0.194135	0.00186108	766	0.186297	0.263185	623	0.238046	0.227145	462	0.203954	0.0312244	662	0.3119	0.0780893	495
Amam_00641	BP07_RS01950	GTP-binding protein HflX	0.525622	0.322653	364	0.549779	0.00293028	386	0.648472	0.579707	202	0.62525	0.31122	167	0.242252	0.0610366	575	0.226466	0.0427319	680
Amam_00642	BP07_RS01955	hypothetical protein	0.0736356	0.0687288	1122	0.05238	0.00217817	1255	0.0647679	0.0592809	1107	0.0174745	0.00626676	1349	0.0784233	0.0367066	1120	0.0903547	0.00942965	1145
Amam_00643	BP07_RS01960	protein translocase subunit secF	0.731893	0.655194	252	0.624147	0.0215601	334	0.323714	0.319554	398	0.277906	0.300422	400	0.246801	0.120715	568	0.214643	0.0567691	709
Amam_00644	BP07_RS01965	preprotein translocase subunit SecD	0.494724	0.591895	380	0.459515	0.020566	440	0.268645	0.337643	457	0.255683	0.303259	433	0.372751	0.0903309	382	0.373718	0.0569746	401
Amam_00645	BP07_RS01970	GMP synthase (glutamine-hydrolysing)	0.291871	0.486471	556	0.224992	0.0033583	694	0.137442	0.250219	788	0.163924	0.276995	649	0.14083	0.0485229	862	0.167222	0.0128601	854
Amam_00646	BP07_RS01975	putative methanogenesis marker protein 12	0.311608	0.360173	524	0.278381	0.00717338	604	0.223881	0.26042	534	0.242651	0.216261	452	0.249971	0.0525524	562	0.275409	0.029039	569
Amam_00647	BP07_RS01980	Nucleotide-binding universal stress protein, UspA family	1.06624	0.0419097	157	1.42532	0.068399	130	0.64415	0.117509	205	0.478192	0.828057	226	0.35232	0.0399927	407	0.492656	0.0162219	290
Amam_00648	BP07_RS08280	Subtilisin-like serine proteases	0.254361	0.182123	616	0.276509	0.00341543	606	0.355683	0.331295	363	0.358076	0.189016	306	0.155607	0.012808	814	0.183495	0.0143599	797
Amam_00649	BP07_RS01995	PEP-CTERM protein-sorting domain- containing protein	0.0684498	0.0724541	1144	0.106455	0.00142319	1016	0.0927966	0.104671	949	0.109276	0.0997043	839	0.0715552	0.0227115	1154	0.100979	0.00280356	1103
Amam_00650	BP07_RS02000	methylated-DNA-[protein]-cysteine S-methyltransferase	0.0512264	0.0953278	1212	0.0533195	0.00440955	1250	0.0617157	0.118499	1125	0.0585652	0.0919622	1076	0.0575621	0.0172656	1223	0.0978114	0.0201614	1117
Amam_00651	BP07_RS02005	thiamine-phosphate kinase	0.311283	0.346493	527	0.596685	0.00460833	350	0.0764059	0.128476	1038	0.142637	0.239906	718	0.0980517	0.0193003	1037	0.11499	0.00910784	1046
Amam_00652	BP07_RS02010	aspartate dehydrogenase	0.982445	0.695028	175	1.40938	0.0318281	132	0.33945	0.334131	385	0.416277	0.217715	260	0.202703	0.0635176	666	0.150145	0.0100482	919
Amam_00653	BP07_RS02015	hypothetical protein	3.15536	2.01828	35	3.79851	0.0610415	47	2.57722	2.2905	64	0.878016	2.78627	115	0.441508	0.100468	326	0.438104	0.0764001	336
Amam_00654	BP07_RS02020	2,5-diamino-6-(5-phosphoribosylamino) pyrimidin-4(3H)-one reductase	1.87015	0.920151	69	1.718	0.110377	102	1.32865	1.08673	106	0.788153	1.17754	134	0.676655	0.198705	179	0.746198	0.145106	169
Amam_00655	-	hypothetical protein	1.19267	0.376549	132	1.26054	0.0644624	163	1.02079	0.339414	127	0.892781	0.324028	113	0.739095	0.376414	162	1.13539	0.0616626	85
Amam_00656	BP07_RS02025	hypothetical protein	0.0701209	0.0611998	1138	0.0696123	0.00236178	1176	0.078807	0.0740351	1020	0.0797373	0.0652492	958	0.130575	0.0275697	898	0.30232	0.0670623	509
Amam_00657	BP07_RS02030	thymidylate synthase	0.16553	0.123833	813	0.241374	0.00422979	665	0.180441	0.187275	644	0.168565	0.146428	631	0.280074	0.10886	508	0.238722	0.00458164	649
Amam_00658	BP07_RS02035	tRNA (pseudouridine54-N1)- methyltransferase	0.232159	0.111672	661	0.294836	0.0116386	587	0.211537	0.144112	557	0.151965	0.0722414	690	0.0681675	0.0350873	1167	0.062782	0.0140808	1272
Amam_00659	-	hypothetical protein	0.0424931	0.0619435	1248	0.0501878	0.00318621	1264	0.091542	0.157583	957	0.0317464	0.0345012	1250	0.189916	0.123187	720	0.259821	0.166429	600
Amam_00660	BP07_RS02040	Sulfur carrier protein ThiS (thiamine biosynthesis)	0.0144275	0.0148259	1440	0.0282254	0.00158766	1401	0.0220294	0.0259605	1362	0.0101261	0.0056412	1414	0.0216754	0.0262633	1440	0.0303185	0.0053733	1432
Amam_00661	BP07_RS08285	UPF0148 protein	0.191482	0.00637056	740	0.161587	0.0154593	852	0.185594	0.00804701	628	0.132428	0.0219625	760	0.0800845	0.0133102	1110	0.0866359	0.0106569	1170
Amam_00662	BP07_RS02050	CDP-diacylglycerol---serine O- phosphatidyltransferase	0.294073	0.0125895	552	0.379556	0.000136218	502	0.168546	0.00304469	674	0.332188	0.23035	328	0.0732466	0.0232773	1146	0.0574413	0.00768417	1290
Amam_00663	BP07_RS02055	7,8-dihydropterin-6-yl-methyl-4- (beta-D-ribofuranosyl)aminobenzene 5'-phosphate synthase	0.0371039	0.0705023	1287	0.0207489	0.000544549	1440	0.0248104	0.0481415	1340	0.00951674	0.0279025	1419	0.0417207	0.0270055	1319	0.0256972	0.00928633	1450
Amam_00664	BP07_RS02060	NAD+ synthase	0.117564	0.18568	945	0.157625	0.00725392	865	0.119015	0.177426	840	0.107348	0.204465	848	0.0846877	0.0229063	1086	0.0763361	0.0167058	1215
Amam_00665	BP07_RS02065	nicotinamide-nucleotide adenylyltransferase	0.294917	0.187922	550	0.289222	0.0154339	591	0.146648	0.120784	758	0.126551	0.0281868	779	0.328921	0.084763	435	0.461407	0.0978608	314
Amam_00666	-	hypothetical protein	0.390791	0.110902	453	0.37668	0.0452367	505	0.148466	0.0399128	749	0.0862788	0.160702	939	0.254295	0.067872	556	0.255822	0.101561	611
Amam_00667	BP07_RS02075	arginine decarboxylase	0.667805	0.370125	277	0.63101	0.0692598	331	0.250493	0.178436	488	0.158324	0.147874	670	0.415619	0.135036	347	0.461201	0.103451	315
Amam_00668	-	tRNA_Ser_TGA
Amam_00669	BP07_RS02085	FKBP-type peptidyl-prolyl cis-trans isomerase SlyD	0.270243	0.127349	584	0.258309	0.00593848	632	0.164486	0.0533472	690	0.11592	0.0108637	817	0.663266	0.0154618	183	0.62121	0.0919728	208
Amam_00670	BP07_RS02090	Predicted transcriptional regulator, contains C-terminal CBS domains	0.37982	0.484512	461	0.248263	0.00431471	651	0.106865	0.183979	889	0.0464836	0.271509	1149	0.476584	0.152419	300	0.290975	0.0409732	532
Amam_00671	BP07_RS02095	tRNA/rRNA methyltransferase	0.361202	0.395995	476	0.192972	0.0084574	770	0.0794588	0.140065	1015	0.064485	0.129322	1043	0.230009	0.0580535	601	0.143069	0.012467	942
Amam_00672	BP07_RS02100	MiaB-like tRNA modifying enzyme	0.280633	0.195899	573	0.170708	0.00408536	832	0.0297027	0.0383504	1310	0.044959	0.0101792	1157	0.144233	0.0319736	848	0.132707	0.00145901	976
Amam_00673	BP07_RS02105	ketol-acid reductoisomerase	3.79559	0.639825	31	5.07335	0.0889564	34	1.81598	1.17496	81	1.04235	4.16932	98	0.572499	0.124659	234	0.509966	0.0529514	276
Amam_00674	BP07_RS02110	ornithine carbamoyltransferase	1.1413	0.726514	140	1.0515	0.00376896	192	0.681536	0.566274	192	0.571379	0.195746	191	0.398993	0.0675902	359	0.404835	0.0550904	365
Amam_00675	BP07_RS02115	replicative DNA polymerase I	0.454258	0.0979231	401	0.421186	0.0315982	461	0.236744	0.0322652	508	0.236193	0.113153	466	0.121132	0.016921	936	0.1843	0.0242587	794
Amam_00676	BP07_RS02120	formylmethanofuran-tetrahydro- methanopterin formyltransferase	0.63398	0.241543	296	0.783558	0.00586921	260	0.483809	0.207392	277	0.114961	0.186007	822	0.234083	0.0739346	593	0.179543	0.0399225	805
Amam_00677	BP07_RS02125	hypothetical protein	0.564235	0.0286704	337	1.10041	0.036592	184	0.341801	0.0687133	378	0.35613	0.265725	308	0.363961	0.109248	394	0.38138	0.0809277	391
Amam_00678	BP07_RS02130	hypothetical protein	0.365938	0.22019	470	0.462614	0.00334104	437	0.209248	0.123188	565	0.203413	0.0099719	543	0.209634	0.0153369	649	0.218592	0.0631518	700
Amam_00679	BP07_RS02135	PGF-CTERM protein	10.563	0.841367	8	12.0012	0.132963	10	20.8888	9.78302	5	16.27	10.9208	3	13.2692	2.22533	2	15.3921	0.728007	2
Amam_00680	BP07_RS00200	aspartate carbamoyltransferase regulatory subunit	0.138871	0.24955	881	0.0944046	0.0011959	1056	0.170563	0.315061	665	0.145877	0.142508	709	0.144359	0.0728793	847	0.161849	0.0260729	876
Amam_00681	BP07_RS00195	aspartate carbamoyltransferase	0.173603	0.266635	793	0.148139	0.00503	891	0.182637	0.298384	640	0.202927	0.185467	545	0.159026	0.0874295	797	0.163699	0.0268487	864
Amam_00682	BP07_RS00190	ribokinase	0.219647	0.381927	684	0.252537	0.00234716	646	0.194015	0.369236	595	0.242484	0.364169	454	0.198077	0.0923337	683	0.250154	0.0588933	627
Amam_00685	BP07_RS03070	Ribosomal protein S17	0.590484	0.449113	321	0.706496	0.0357223	291	0.434646	0.243228	300	0.496148	0.467224	213	1.36212	0.224294	47	1.48325	0.160334	49
Amam_00686	BP07_RS03065	LSU ribosomal protein L14P	0.675243	0.653722	275	0.653939	0.0279659	319	0.149701	0.148542	743	0.236351	0.309073	465	0.946721	0.263736	107	1.01779	0.0548125	105
Amam_00687	BP07_RS03060	large subunit ribosomal protein L24	0.611886	0.636148	304	0.52161	0.00891391	400	0.148335	0.186398	751	0.206813	0.393252	533	0.934761	0.177961	109	1.00352	0.148798	107
Amam_00688	BP07_RS03055	small subunit ribosomal protein S4e	0.71332	0.498413	258	0.689796	0.0149258	299	0.166783	0.120097	683	0.305221	0.174344	359	0.517929	0.109173	269	0.485232	0.0292961	298
Amam_00689	BP07_RS03050	large subunit ribosomal protein L5	0.475437	0.369092	388	0.580483	0.0135877	364	0.0965528	0.0652458	928	0.222014	0.174439	500	1.14738	0.466786	68	1.17048	0.302806	79
Amam_00690	BP07_RS03045	small subunit ribosomal protein S14	0.601731	0.388694	313	0.709745	0.00250391	288	0.128217	0.061231	813	0.238475	0.146489	461	0.50309	0.248233	278	0.511747	0.138631	274
Amam_00691	BP07_RS03040	small subunit ribosomal protein S8	0.646804	0.389388	289	0.738943	0.0108217	281	0.114883	0.0456175	855	0.222165	0.0952393	498	0.963521	0.404512	105	0.970376	0.22445	117
Amam_00692	BP07_RS03035	LSU ribosomal protein L6P	0.441741	0.405258	412	0.586716	0.0332738	357	0.148504	0.138197	748	0.22335	0.140346	493	0.671422	0.250585	181	0.722559	0.113215	173
Amam_00693	BP07_RS03030	LSU ribosomal protein L32E	0.225315	0.341488	674	0.324836	0.0213624	559	0.0921217	0.154818	953	0.151976	0.354764	689	0.863173	0.361091	120	0.941891	0.265113	125
Amam_00694	BP07_RS03025	LSU ribosomal protein L19E	0.438905	0.318144	413	0.52683	0.00433928	397	0.113539	0.0782758	861	0.166635	0.0812369	637	0.49016	0.209461	288	0.467397	0.0235265	311
Amam_00695	BP07_RS03020	LSU ribosomal protein L18P	0.92513	0.244576	186	1.03196	0.025259	196	0.296398	0.051421	430	0.420037	0.36584	257	0.626704	0.247008	204	0.676818	0.017685	187
Amam_00696	BP07_RS03015	SSU ribosomal protein S5P	0.744537	0.417081	242	0.860718	0.0297793	232	0.211347	0.110148	559	0.382055	0.0761629	287	1.06559	0.303939	80	1.03812	0.0297529	99
Amam_00697	BP07_RS03010	LSU ribosomal protein L30P	0.825854	0.480105	212	0.821202	0.000596156	251	0.269514	0.0584792	453	0.393739	0.141553	278	1.21481	0.406229	59	1.31523	0.0564016	62
Amam_00698	BP07_RS03005	LSU ribosomal protein L15P	0.504328	0.51069	371	0.517442	0.0288835	404	0.186587	0.158378	621	0.245253	0.336057	448	1.25377	0.328521	53	1.42536	0.130459	53
Amam_00699	BP07_RS03000	protein translocase subunit secY/sec61 alpha	0.399412	0.533645	441	0.372041	0.0019078	510	0.115618	0.177396	853	0.158867	0.332132	666	0.220382	0.119302	623	0.264116	0.05001	592
Amam_00700	BP07_RS02995	Adenylate kinase	0.51217	0.369665	368	0.541265	0.022137	389	0.149814	0.084616	742	0.215535	0.148483	515	0.413499	0.274583	351	0.528059	0.0569401	262
Amam_00701	BP07_RS02990	Uncharacterized membrane protein, DUF106 family	0.432304	0.414527	419	0.436307	0.0205506	453	0.112034	0.151297	871	0.151151	0.290967	695	0.230447	0.158751	599	0.330563	0.0660265	462
Amam_00702	BP07_RS02985	cytidylate kinase	0.482933	0.276666	384	0.53687	0.00989035	392	0.113014	0.059854	864	0.161916	9.29586e-05	654	0.304766	0.208403	463	0.4441	0.0358314	331
Amam_00703	BP07_RS02980	tRNA pseudouridine synthase B	0.369935	0.403314	466	0.373561	0.00441261	509	0.0803483	0.117063	1008	0.115901	0.157856	818	0.216652	0.139357	633	0.424952	0.0106074	348
Amam_00704	BP07_RS02975	V/A-type H+-transporting ATPase subunit D	0.556585	0.770466	345	0.519583	0.0327356	402	0.34209	0.447324	377	0.186161	0.525871	580	0.560201	0.371045	241	0.857881	0.207088	143
Amam_00705	BP07_RS02970	V/A-type H+-transporting ATPase subunit B	1.68036	0.381382	79	1.944	0.0104865	90	0.767057	0.172029	177	0.607423	0.33744	178	1.04795	0.687515	83	1.49749	0.440768	48
Amam_00706	BP07_RS02965	V/A-type H+-transporting ATPase subunit A	1.30958	0.477027	113	1.28951	0.0222007	158	0.598411	0.086642	215	0.425423	0.0252876	252	0.766381	0.546582	153	1.02848	0.32428	102
Amam_00707	BP07_RS02960	V/A-type H+-transporting ATPase subunit F	0.821137	0.347525	215	0.922961	0.0588708	217	0.446278	0.0181741	294	0.333053	0.0692316	325	0.786125	0.646693	145	0.939375	0.329482	126
Amam_00708	BP07_RS02955	V/A-type H+-transporting ATPase subunit C	0.813089	0.554023	219	0.926483	0.0205774	215	0.649666	0.483642	201	0.413847	0.439001	262	1.18597	0.908995	63	1.70092	0.719876	30
Amam_00709	BP07_RS02950	V/A-type H+-transporting ATPase subunit E	0.866803	0.78714	200	0.941687	0.0325503	210	0.868419	0.767041	152	0.480121	0.63294	223	1.23005	0.834779	55	1.97797	0.479463	27
Amam_00710	BP07_RS02945	V/A-type H+-transporting ATPase subunit K	0.889195	0.823451	190	0.948807	0.0381456	207	0.513241	0.386925	255	0.295577	0.393868	373	0.608448	0.439265	214	0.711676	0.218084	177
Amam_00711	BP07_RS02940	V/A-type H+-transporting ATPase subunit I	1.14082	0.911921	141	0.953043	0.0413162	205	0.39868	0.305603	330	0.300753	0.324133	367	0.872151	0.204186	119	0.831319	0.0637649	148
Amam_00712	BP07_RS02935	V/A-type H+-transporting ATPase subunit G/H	0.83419	0.912947	210	0.790733	0.013216	259	0.185878	0.249562	626	0.157208	0.576849	675	1.22443	0.445135	58	0.952578	0.176097	122
Amam_00713	BP07_RS02930	nicotinate-nucleotide-dimethylbenz- imidazole phosphoribosyltransferase	0.712824	0.389316	259	1.06317	0.000344479	190	1.61497	0.36331	91	0.43242	0.36745	247	0.617112	0.340356	210	1.11434	0.210706	89
Amam_00714	BP07_RS02925	Protein of unknown function (DUF2551)	0.954636	0.707878	179	1.66767	0.105695	107	1.28553	0.252213	108	0.64928	0.561105	161	0.144175	0.0608834	849	0.2737	0.0737684	574
Amam_00715	BP07_RS02915	2,3-di-O-geranylgeranylglyceryl phosphate reductase	0.0554702	0.0770274	1196	0.0763346	0.00162671	1139	0.0536089	0.0845185	1168	0.0478178	0.0972242	1144	0.216202	0.106859	635	0.343869	0.0784254	440
Amam_00716	-	Biotin synthase-related protein, radical SAM superfamily	0.119071	0.143231	942	0.145226	0.00337271	901	0.0789288	0.102161	1019	0.0602412	0.095381	1061	0.105996	0.0341725	1003	0.111707	0.0480067	1062
Amam_00717	BP07_RS02905	phenylalanyl-tRNA synthetase beta subunit	0.209791	0.224356	708	0.164998	0.00838195	846	0.107786	0.159585	884	0.105966	0.117065	855	0.18681	0.0587942	728	0.158995	0.0199713	889
Amam_00718	BP07_RS02900	phenylalanyl-tRNA synthetase, alpha subunit	1.00043	0.0871489	170	0.782839	0.0345736	261	0.268873	0.052073	455	0.151391	0.538241	693	0.218396	0.0589261	629	0.156613	0.0273057	898
Amam_00719	BP07_RS02895	Uncharacterized conserved protein	0.100805	0.165058	1007	0.103997	0.000311237	1022	0.114179	0.190459	858	0.0869847	0.129127	937	0.515507	0.240478	272	0.506127	0.0991445	279
Amam_00720	BP07_RS02890	hypothetical protein	0.340823	0.0920769	493	0.366634	0.00537019	513	0.380901	0.172053	341	0.26129	0.0685711	425	0.181709	0.0429703	739	0.140509	0.0663704	954
Amam_00721	BP07_RS02885	translation initiation factor 1 (eIF-1/SUI1)	1.64104	0.813144	81	1.67376	0.00479878	104	1.95782	0.829122	76	1.32033	0.374662	77	0.679701	0.0937211	178	0.827169	0.411507	150
Amam_00722	-	HgcC family RNA
Amam_00723	BP07_RS08310	ArsR family transcriptional regulator	0.412194	0.101436	436	0.60634	0.0319329	345	0.15565	0.0242839	723	0.383865	0.0871699	286	0.0312872	0.0104184	1374	0.0338047	0.00813402	1411
Amam_00724	BP07_RS02875	phosphate transport system protein	0.334383	0.354478	502	0.464969	0.00201813	436	0.0220445	0.0298123	1361	0.0291766	0.113018	1268	0.0494695	0.0165238	1268	0.0427256	0.00595387	1363
Amam_00725	BP07_RS02870	Phosphate uptake regulator	0.603761	0.337699	311	1.20192	0.0131122	172	0.0136203	0.014096	1425	0.102917	0.126845	869	0.045897	0.0102617	1290	0.0468564	0.0156562	1343
Amam_00726	BP07_RS02865	phosphate ABC transporter substrate- binding protein, PhoT family	0.0203964	0.0157331	1403	0.0331808	0.0032346	1377	0.0143812	0.0150305	1415	0.00672126	0.00353805	1443	0.170042	0.063006	757	0.0249978	0.00679814	1455
Amam_00727	BP07_RS02860	phosphate ABC transporter membrane protein 1, PhoT family	0.00128737	0.00213635	1579	0.00146306	0.0001232	1574	0.000766098	0.00162514	1572	0.000237129	0.00145299	1576	0.0070056	0.00288784	1542	0.00294845	0.00256666	1562
Amam_00728	BP07_RS02855	phosphate ABC transporter membrane protein 2, PhoT family	0.0038562	0.00680443	1547	0.00367056	0.000250887	1560	0.00193498	0.00376165	1556	0.00132435	0.00480179	1545	0.00613393	0.00355504	1544	0.00914211	0.00426615	1530
Amam_00729	BP07_RS02850	phosphate ABC transporter ATP-binding protein, PhoT family	0.00715525	0.0108691	1506	0.00787689	0.00085048	1520	0.0107647	0.0199426	1443	0.00716848	0.00840626	1441	0.00988326	0.00486883	1523	0.0117356	0.00584494	1518
Amam_00730	BP07_RS02845	Uncharacterized metal-binding protein	0.239918	0.322555	649	0.22419	0.00229038	698	0.0971547	0.178727	925	0.194411	0.263836	559	0.119007	0.0205431	943	0.114224	0.0233098	1053
Amam_00731	BP07_RS02840	aspartyl/glutamyl-tRNA(Asn/Gln) amidotransferase subunit B	0.786639	0.595321	228	0.768184	0.00327068	268	0.287112	0.226599	442	0.558708	0.301267	194	0.352171	0.0540512	409	0.324493	0.0376052	471
Amam_00732	BP07_RS02835	aspartyl/glutamyl-tRNA(Asn/Gln) amidotransferase subunit A	1.44012	0.623965	94	1.21011	0.00923239	169	0.340664	0.165521	380	0.474108	0.0528988	227	0.350093	0.0586202	412	0.2818	0.0252127	549
Amam_00733	-	aspartyl/glutamyl-tRNA(Asn/Gln) amidotransferase subunit C	2.09609	0.352499	54	2.32469	0.0937212	72	0.484907	0.174996	275	0.593877	0.9595	182	0.479293	0.094024	298	0.325442	0.0480504	470
Amam_00734	BP07_RS02825	CopG family transcriptional regulator, nickel-responsive regulator	0.0293551	0.0344976	1337	0.0373097	0.00101734	1350	0.0237659	0.0366616	1345	0.0102694	0.0192085	1413	0.0387659	0.0182941	1332	0.0368163	0.00320695	1396
Amam_00735	BP07_RS02820	zinc transport system substrate-binding protein	0.152377	0.0437156	846	0.176438	0.024953	820	0.102052	0.0509523	903	0.0513106	0.0168152	1120	0.0412344	0.0410794	1322	0.0413854	0.0113776	1374
Amam_00736	BP07_RS02815	zinc transport system ATP-binding protein	0.238206	0.274675	652	0.243103	0.0121435	659	0.161936	0.225589	696	0.222448	0.197266	495	0.121241	0.0113062	935	0.190803	0.0267373	775
Amam_00737	BP07_RS02810	zinc transport system permease protein	0.156916	0.220782	835	0.137493	0.00604128	923	0.0939694	0.136878	941	0.161613	0.0859902	655	0.0761753	0.0151412	1128	0.0993613	0.016016	1111
Amam_00738	BP07_RS02805	RNase HII	0.215993	0.340792	696	0.175822	0.00640244	823	0.120818	0.21056	836	0.136719	0.1999	741	0.121858	0.00908997	931	0.179848	0.0224002	803
Amam_00739	BP07_RS02800	hypothetical protein	0.72246	0.681696	256	0.960157	0.0523198	203	0.40628	0.433269	324	0.310849	0.217077	355	0.422339	0.0914717	337	0.398009	0.0399879	371
Amam_00740	BP07_RS02795	Uncharacterized conserved protein	1.33543	1.04941	109	2.15744	0.0352324	81	0.655582	0.525853	198	0.609358	0.658322	176	0.915832	0.168902	112	0.74824	0.249863	167
Amam_00741	-	tRNA_Leu_CAG
Amam_00742	BP07_RS02785	hypothetical protein	0.0372718	0.0408806	1286	0.0361054	0.00117478	1358	0.0486045	0.063109	1194	0.0356648	0.0159966	1220	0.024676	0.00815549	1417	0.0501264	0.00265344	1322
Amam_00743	BP07_RS02780	putative ABC transport system permease protein	0.0675981	0.070941	1148	0.0657149	0.0050527	1191	0.08596	0.104924	990	0.0709219	0.0683074	1003	0.0638181	0.00317738	1187	0.116546	0.025642	1032
Amam_00744	BP07_RS02775	outer membrane insertion C-terminal signal	0.180469	0.0604614	773	0.228773	0.00364642	688	0.209917	0.0496811	562	0.286161	0.0237897	383	0.183267	0.0196642	735	0.281107	0.152858	553
Amam_00745	BP07_RS02770	TIGR00288 family protein	3.90731	4.63383	29	4.11225	0.070669	43	8.89515	0.530947	14	4.60654	1.25837	24	1.04301	0.0282546	84	1.69694	0.464175	32
Amam_00746	BP07_RS08305	Anaerobic ribonucleoside-triphosphate reductase	1.39428	0.247677	97	2.62065	0.0106888	65	1.22737	0.19437	111	1.25651	1.28076	81	0.454348	0.0289323	315	0.603358	0.153084	220
Amam_00747	BP07_RS08300	hypothetical protein	0.0105716	0.0127163	1469	0.0195954	0.000299626	1446	0.00922709	0.0128993	1455	0.00458178	0.00463833	1475	0.0183387	0.0025446	1467	0.0120317	0.00686408	1517
Amam_00748	BP07_RS02755	replication factor A1	17.186	1.3675	2	30.0039	0.445808	2	9.17939	1.77863	10	6.31513	6.43238	13	3.30456	0.551223	9	7.6567	1.43062	5
Amam_00749	-	Uncharacterized protein YunC, DUF1805 family	2.81174	2.89192	41	3.36671	0.0151256	52	1.38433	1.0077	100	1.06456	2.43955	97	0.550519	0.225091	249	0.928302	0.163806	129
Amam_00750	BP07_RS02745	hypothetical protein	1.2071	1.64237	126	1.33911	0.0418413	147	0.507835	0.525994	258	0.458731	1.55264	234	0.553164	0.280502	246	1.1191	0.292272	88
Amam_00751	BP07_RS02740	2-keto-4-pentenoate hydratase/2-oxohepta-3-ene-1,7-dioic acid hydratase (catechol pathway)	0.244503	0.379984	639	0.204012	0.00654156	742	0.186223	0.292169	625	0.177163	0.293118	604	0.201462	0.0683262	671	0.246457	0.041505	635
Amam_00752	-	dihydroorotate dehydrogenase electron transfer subunit	0.234866	0.252146	658	0.193463	0.00110978	768	0.188351	0.191039	610	0.151839	0.18066	691	0.329122	0.0902133	434	0.335039	0.0200016	453
Amam_00753	BP07_RS02730	tRNA (cytidine56-2'-O)- methyltransferase	0.0359953	0.0392873	1298	0.0506313	0.00279805	1262	0.0311968	0.0287957	1298	0.0245298	0.0408015	1299	0.190064	0.0957175	718	0.184697	0.0211398	790
Amam_00754	BP07_RS02725	RNase_H superfamily protein	0.0149702	0.0186248	1434	0.0196322	0.000676589	1445	0.0182696	0.0283968	1388	0.0179542	0.00900455	1344	0.0513392	0.031565	1256	0.0371807	0.00999356	1395
Amam_00755	BP07_RS02720	hydrogenobyrinic acid a,c-diamide synthase (glutamine-hydrolysing) /cobyrinate a,c-diamide synthase	0.456638	0.554075	399	0.557137	0.0113873	383	0.0587135	0.110531	1144	0.100309	0.230701	884	0.113067	0.0582836	968	0.0978689	0.0202014	1116
Amam_00756	BP07_RS02715	Uncharacterized protein, pyridoxamine 5'-phosphate oxidase (PNPOx-like) family	1.34006	1.73784	106	2.13146	0.00565738	82	0.0996863	0.143662	913	0.221358	1.4415	502	0.146417	0.131922	841	0.0926803	0.0191027	1138
Amam_00757	BP07_RS02710	hypothetical protein	0.226428	0.12366	670	0.439572	0.0197328	451	0.244325	0.158029	495	0.508174	0.173787	208	0.336223	0.170121	423	0.33852	0.05575	446
Amam_00758	BP07_RS02705	hypothetical protein	0.690705	0.354409	266	0.83101	0.0225326	246	0.405487	0.3076	326	0.688125	0.0918727	151	0.270019	0.0855129	525	0.22442	0.0193656	686
Amam_00759	BP07_RS02700	Helix-turn-helix domain-containing protein	0.422405	0.376669	430	0.499817	0.0117805	414	0.259762	0.308661	471	0.493314	0.299431	215	0.26939	0.0845164	529	0.280902	0.0367764	555
Amam_00760	BP07_RS02695	dihydroorotase	0.188723	0.200085	748	0.192198	0.00676056	774	0.104878	0.15432	898	0.180597	0.149055	595	0.169129	0.0426428	758	0.13457	0.0238101	969
Amam_00761	BP07_RS02690	pantoate kinase	0.0978647	0.073886	1025	0.0905573	0.00769985	1071	0.0663385	0.0300413	1102	0.0942936	0.0362914	909	0.13556	0.0493887	884	0.244016	0.054837	640
Amam_00762	BP07_RS02685	Rubredoxin	0.425222	0.683976	428	0.492665	0.0369015	419	0.220526	0.284529	542	0.34396	0.621388	318	0.193433	0.112415	699	0.200691	0.0243489	749
Amam_00763	BP07_RS02680	5S rRNA maturation endonuclease (Ribonuclease M5), contains TOPRIM domain	0.030962	0.0508476	1329	0.0368584	0.00275102	1354	0.0259316	0.041553	1335	0.0449124	0.0396702	1159	0.0695779	0.0334795	1163	0.070477	0.0123088	1235
Amam_00764	BP07_RS02675	hypothetical protein	0.0203152	0.0276694	1404	0.0343458	0.00214123	1374	0.0263298	0.0359408	1333	0.0313047	0.0270624	1251	0.064143	0.0320856	1184	0.0860513	0.0310051	1173
Amam_00765	BP07_RS02670	helicase	0.252943	0.308848	622	0.25321	0.000438201	645	0.138389	0.199756	784	0.209355	0.235492	527	0.113272	0.0417896	965	0.126772	0.00847708	994
Amam_00766	BP07_RS02665	molybdopterin adenylyltransferase	0.125137	0.154653	921	0.114032	0.00076757	989	0.0732935	0.107352	1058	0.090997	0.100465	919	0.111198	0.0468063	978	0.163697	0.0348758	865
Amam_00767	BP07_RS02660	inorganic phosphate transporter, PiT family	0.138997	0.202397	880	0.169663	0.00748312	836	0.151252	0.2322	737	0.0714976	0.210341	999	0.123578	0.114273	926	0.155268	0.0230291	903
Amam_00768	BP07_RS02655	hypothetical protein	0.395721	0.371401	445	0.618725	0.0140258	337	0.340388	0.329951	382	0.141582	0.397041	724	0.422032	0.169508	339	0.532111	0.0379707	258
Amam_00769	BP07_RS02650	uncharacterized protein	1.62531	0.370248	84	3.05914	0.181975	56	1.89534	0.520295	77	0.773121	0.52388	135	0.603883	0.446726	218	0.910701	0.0737707	134
Amam_00771	BP07_RS02645	hydroxymethylpyrimidine synthase	0.198972	0.228853	726	0.212078	0.00177185	725	0.101301	0.126992	907	0.125617	0.1287	783	0.158579	0.0482184	799	0.177644	0.0147296	812
Amam_00772	BP07_RS02640	hypothetical protein	0.152191	0.267984	847	0.138843	0.00255827	919	0.164087	0.320959	692	0.145925	0.223408	708	0.130984	0.0490927	896	0.123968	0.0202756	1003
Amam_00773	BP07_RS08295	MvaI/BcnI restriction endonuclease family protein	0.00930025	0.00371425	1478	0.0150989	0.000749011	1467	0.00714959	0.00379278	1477	0.00313127	0.00218549	1510	0.0215199	0.00917371	1443	0.0129222	0.00417354	1512
Amam_00774	BP07_RS02630	DNA modification methylase	0.392818	0.144721	450	0.38873	0.00248799	488	0.0157916	0.00535669	1410	0.00842678	0.236701	1430	0.0231092	0.0123872	1428	0.0220581	0.00240298	1465
Amam_00775	-	hypothetical protein	0.672945	0.0687217	276	0.696294	0.0197023	296	0.0197381	0.0145077	1380	0.00384499	0.607201	1493	0.0308262	0.0125702	1378	0.0148364	0.00811123	1501
Amam_00776	BP07_RS02620	molybdopterin molybdotransferase	0.0465682	0.0811365	1235	0.0467315	0.000569907	1286	0.0385216	0.0705039	1260	0.0501669	0.0603749	1129	0.0717853	0.0178325	1153	0.077729	0.0102933	1208
Amam_00777	BP07_RS02615	cyclic pyranopterin monophosphate synthase subunit MoaC	0.0594143	0.0494809	1185	0.0864533	0.00188493	1096	0.033285	0.0278501	1289	0.0445072	0.00906349	1164	0.157154	0.0485334	810	0.173375	0.0540995	833
Amam_00778	BP07_RS02610	molybdopterin synthase subunit MoaE	0.063437	0.0383596	1167	0.103935	0.00333106	1023	0.0294251	0.0155262	1312	0.0391026	0.00323976	1193	0.194632	0.0971571	692	0.227183	0.0206357	677
Amam_00779	BP07_RS02605	molybdopterin synthase sulfur carrier subunit	0.0302536	0.029297	1334	0.0444969	0.00418378	1303	0.0138651	0.0169058	1422	0.0186973	0.00973832	1337	0.0246373	0.0125017	1418	0.0285687	0.0187767	1441
Amam_00780	BP07_RS02600	cyclic pyranopterin monophosphate synthase subunit MoaA	0.0196274	0.028941	1411	0.021975	0.000665788	1432	0.0120874	0.0204979	1432	0.0123625	0.023773	1389	0.0224151	0.00491935	1436	0.0432946	0.00655576	1360
Amam_00781	BP07_RS02595	molybdate transport system ATP-binding protein	0.0188565	0.0297854	1413	0.0170086	0.000687239	1460	0.0110294	0.0184991	1440	0.010818	0.0281238	1405	0.0191019	0.0121554	1461	0.0425871	0.00849738	1366
Amam_00782	BP07_RS02590	molybdate transport system permease protein	0.0241966	0.0440992	1368	0.0177601	0.000104663	1456	0.0141751	0.0236994	1419	0.0159729	0.0285148	1363	0.0128241	0.00521337	1498	0.0287678	0.0116819	1439
Amam_00783	BP07_RS02585	molybdate transport system substrate-binding protein	0.0366488	0.0696516	1290	0.0309359	0.00132191	1391	0.0273229	0.0521773	1329	0.024817	0.0500884	1297	0.0430367	0.0103792	1311	0.0746043	0.00664937	1219
Amam_00784	-	Archaeal RNase P
Amam_00785	BP07_RS02580	hydroxymethylpyrimidine/phosphomethylpyrimidine kinase	0.184085	0.200796	758	0.201194	0.0019965	751	0.130271	0.125087	804	0.124424	0.173822	788	0.153619	0.0545103	821	0.169071	0.00152594	849
Amam_00786	BP07_RS02575	dUTP pyrophosphatase	0.084288	0.109069	1073	0.0976439	0.000800573	1046	0.0700003	0.0815633	1081	0.0635177	0.086208	1047	0.0604504	0.023972	1209	0.0521312	0.0195994	1310
Amam_00787	BP07_RS02570	hypothetical protein	0.466234	0.418774	393	0.862856	0.00724891	231	0.180596	0.157381	643	0.275958	0.156132	405	0.222006	0.0718359	616	0.260545	0.0897777	597
Amam_00788	BP07_RS02565	Acetoin utilization deacetylase AcuC	0.151044	0.211192	851	0.169937	0.00238862	835	0.0881813	0.148062	976	0.1407	0.159707	728	0.0636298	0.016701	1188	0.0649134	0.00286964	1263
Amam_00789	BP07_RS02560	large subunit ribosomal protein L1	3.39597	2.3179	33	2.83926	0.0789705	62	1.03286	0.746139	126	0.830379	0.581472	126	1.78759	0.187224	26	2.23888	0.450766	21
Amam_00790	BP07_RS02555	LSU ribosomal protein L10P	1.89551	1.70835	68	1.447	0.00347052	127	0.433411	0.421361	301	0.331564	0.529439	329	0.842246	0.195221	125	0.934914	0.27037	127
Amam_00791	BP07_RS02550	LSU ribosomal protein L12AE	1.00945	1.42968	167	0.806097	0.00831553	253	0.306355	0.530121	416	0.304863	0.673279	360	0.814259	0.335617	134	0.977685	0.197784	111
Amam_00792	BP07_RS02545	RNA 3'-terminal phosphate cyclase (ATP)	0.432378	0.563235	418	0.355068	0.00601264	527	0.0853173	0.142805	995	0.1175	0.302453	812	0.297021	0.158044	477	0.424502	0.100483	349
Amam_00793	BP07_RS02540	riboflavin kinase	0.495011	0.237885	379	0.499208	0.0173013	416	0.0525734	0.0426053	1178	0.0463109	0.104142	1150	0.173424	0.0725912	751	0.262539	0.048415	595
Amam_00794	BP07_RS02535	3,4-dihydroxy 2-butanone 4-phosphate synthase	0.246669	0.152635	635	0.234985	0.0130917	678	0.0596137	0.0897451	1140	0.0951508	0.0179197	899	0.157239	0.0340632	809	0.247736	0.0633635	630
Amam_00795	BP07_RS02530	3-hexulose-6-phosphate synthase / 6-phospho-3-hexuloisomerase	0.124983	0.210247	923	0.147153	0.00402522	897	0.154611	0.280972	725	0.157995	0.235024	672	0.354232	0.220272	401	0.37139	0.0496481	402
Amam_00796	BP07_RS02525	elongator complex protein 3	0.0575891	0.0939892	1191	0.0608898	0.000426151	1209	0.027732	0.0470289	1323	0.0514554	0.0794223	1119	0.0309823	0.00487509	1376	0.0425765	0.003833	1367
Amam_00797	BP07_RS02520	Na+/H+ antiporter NhaD	0.0347547	0.0568753	1306	0.0248306	0.000739978	1422	0.0289351	0.0482423	1317	0.0195093	0.0327837	1330
Amam_00798	BP07_RS02515	transcriptional regulator, CopG family	2.03322	0.445377	62	2.62162	0.0480185	64	0.866701	0.477884	153	0.554699	2.2552	195	0.541856	0.291692	256	0.478012	0.026252	305
Amam_00799	BP07_RS02510	UbiD family decarboxylase	0.594356	0.130702	318	0.501737	0.0276813	411	0.246732	0.0959181	492	0.23902	0.174274	460	0.193063	0.0393448	701	0.196439	0.0458658	755
Amam_00800	BP07_RS02505	cation diffusion facilitator family transporter	0.16663	0.257275	810	0.14912	0.000131946	887	0.209207	0.341027	566	0.230464	0.195007	481	0.150146	0.0423862	831	0.21313	0.0129609	718
Amam_00801	BP07_RS02500	Radical SAM superfamily enzyme YgiQ, UPF0313 family	0.695397	0.263138	265	0.515334	0.0167332	405	0.292639	0.102529	437	0.220988	0.0432436	503	0.200572	0.0345644	673	0.177278	0.0206899	815
Amam_00802	BP07_RS02495	TIGR00288 family protein	0.18342	0.243814	761	0.183105	0.0127009	802	0.0867036	0.116138	983	0.074084	0.167928	982	0.127666	0.0380359	907	0.113298	0.0226611	1056
Amam_00803	BP07_RS02490	hypothetical protein	0.141117	0.230424	873	0.132549	0.0076658	938	0.131238	0.223672	802	0.145256	0.186702	712	0.353212	0.118268	404	0.507248	0.0966961	278
Amam_00804	BP07_RS02485	CBS domain-containing protein	0.442191	0.217751	410	0.470843	0.0144059	432	0.345736	0.134299	374	0.36097	0.159353	302	0.692325	0.100118	173	0.772525	0.0470944	159
Amam_00805	BP07_RS02480	Predicted transcriptional regulator, contains C-terminal CBS domains	0.608326	0.255724	306	0.610948	0.0107351	343	0.403934	0.156425	328	0.358198	0.176372	305	0.532503	0.0920896	259	0.560544	0.0560691	237
Amam_00806	BP07_RS02475	Predicted signal-transduction protein containing cAMP-binding and CBS domains	2.06283	0.267218	58	2.29138	0.209595	74	0.417386	0.00556167	316	0.939818	1.50989	106	0.396494	0.145708	363	0.412308	0.0744492	357
Amam_00807	BP07_RS02470	Predicted signal-transduction protein containing cAMP-binding and CBS domains	4.64675	0.884282	21	6.8867	0.421372	18	1.96067	1.30481	74	3.06853	5.31296	38	0.554645	0.203172	245	0.548453	0.0561689	247
Amam_00808	BP07_RS02465	Chromosome partitioning ATPase, Mrp family, contains Fe-S cluster	0.222274	0.117731	677	0.171632	0.00117614	829	0.0446112	0.0340881	1222	0.0156131	7.32487e-06	1369	0.231957	0.0825916	596	0.169679	0.0355752	846
Amam_00809	BP07_RS02460	phosphoserine-tRNA(Cys) ligase	0.340093	0.164206	495	0.313252	0.00562606	567	0.0842158	0.0484694	997	0.0591059	0.0193733	1072	0.167029	0.0222735	768	0.105879	0.0355743	1086
Amam_00810	BP07_RS02455	Radical SAM superfamily enzyme, MoaA/NifB/PqqE/SkfB family	0.178312	0.263042	778	0.216966	0.00445312	714	0.163489	0.276812	694	0.129512	0.231867	772	0.119305	0.0201292	941	0.124521	0.0180244	1002
Amam_00811	BP07_RS02450	hypothetical protein	0.114179	0.125123	958	0.16593	0.00111267	844	0.13041	0.150435	803	0.0700965	0.0939815	1006	0.196707	0.0509091	686	0.201888	0.0198409	743
Amam_00812	-	hypothetical protein	1.36663	0.572802	101	1.47255	0.0694855	123	1.55049	0.59874	93	1.42582	0.454087	69	0.524832	0.245856	262	0.546706	0.0125028	251
Amam_00813	BP07_RS02440	basic amino acid/polyamine antiporter, APA family	0.165166	0.185159	816	0.155039	0.00679118	874	0.111509	0.155895	874	0.149323	0.123782	700	0.0654128	0.00545984	1179	0.0917648	0.0246767	1142
Amam_00814	-	tRNA_Arg_CCG
Amam_00815	-	hypothetical protein	0.074248	0.0851739	1120	0.0388929	0.00224557	1336	0.0889802	0.137554	971	0.0114958	0.0268893	1399	0.0807151	0.0154769	1108	0.169183	0.0302282	848
Amam_00816	BP07_RS02430	Uncharacterized conserved protein, DUF362 family	0.0380023	0.0607729	1281	0.0403402	0.000233913	1327	0.0401733	0.063988	1247	0.0209891	0.0539549	1321	0.152484	0.066053	825	0.202322	0.0177836	742
Amam_00817	BP07_RS02425	hypothetical protein	0.0389503	0.0607019	1275	0.0336249	0.000515433	1375	0.022712	0.0348919	1357	0.0139627	0.0353511	1379	0.0662839	0.00584512	1173	0.0874372	0.018583	1165
Amam_00818	-	tRNA_Thr_GGT
Amam_00819	BP07_RS02415	Nodulation efficiency protein NfeD	0.0624775	0.0852868	1172	0.0659962	0.00408979	1188	0.0256383	0.0414792	1337	0.0486909	0.056167	1140	0.0413753	0.0134163	1321	0.0581787	0.0270043	1285
Amam_00820	BP07_RS02410	Regulator of protease activity HflC, stomatin/prohibitin superfamily	1.27879	0.104516	116	1.79315	0.108511	97	0.29894	0.035703	427	0.543359	1.45274	199	0.100185	0.0308478	1022	0.117845	0.0214479	1023
Amam_00821	BP07_RS02405	Small nuclear ribonucleoprotein, LSM family	0.163181	0.18433	820	0.158215	0.00161231	863	0.202427	0.25771	578	0.0582463	0.105327	1080	0.435698	0.0834856	329	0.594576	0.073502	222
Amam_00822	BP07_RS02400	B-block binding subunit of TFIIIC	0.0808544	0.0846426	1090	0.0755925	0.00159411	1142	0.105592	0.130991	895	0.0443799	0.0730386	1167	0.243404	0.0391992	572	0.270417	0.0551816	578
Amam_00823	BP07_RS02395	Cytosine/adenosine deaminase	0.0750049	0.090456	1117	0.0678226	0.00447213	1182	0.09364	0.127814	944	0.0494303	0.0460977	1137	0.318929	0.0429739	445	0.418116	0.0740009	354
Amam_00824	BP07_RS02390	phosphoribosyl-AMP cyclohydrolase	0.078137	0.0994688	1102	0.0838665	0.00430424	1106	0.0716158	0.0805222	1074	0.0583492	0.0840768	1079	0.445424	0.194072	319	0.995075	0.177259	109
Amam_00825	BP07_RS02385	ribose-5-phosphate isomerase	0.137803	0.228409	883	0.0920054	0.000414824	1068	0.0787929	0.140911	1021	0.0795588	0.136929	960	0.175122	0.0529887	747	0.257987	0.0204109	607
Amam_00826	BP07_RS02380	RNase P/RNase MRP subunit p30	0.386734	0.359632	458	0.192896	0.00595057	771	0.13805	0.171226	786	0.122039	0.10679	798	0.269509	0.100014	527	0.308743	0.029993	500
Amam_00827	BP07_RS02380	hypothetical protein	0.33378	0.288211	503	0.163741	0.00658113	848	0.0782126	0.0914723	1023	0.0732664	0.133086	989	0.269509	0.100014	527	0.308743	0.029993	500
Amam_00828	BP07_RS02375	hypothetical protein	0.563222	0.394031	339	0.271652	0.00857581	613	0.147862	0.105678	755	0.117501	0.157238	811	0.299512	0.130875	471	0.252464	0.0131104	621
Amam_00829	BP07_RS02370	LSU ribosomal protein L15E	1.66704	0.30508	80	1.38406	0.0126152	138	0.651078	0.120843	199	0.585932	0.381846	186	1.13232	0.132054	70	1.02185	0.0649172	104
Amam_00830	BP07_RS02365	hypothetical protein	0.0920064	0.035639	1052	0.134061	0.0131875	933	0.0386997	0.00596046	1258	0.0666988	0.0566659	1027	0.0275261	0.037617	1399	0.0155904	0.0160409	1497
Amam_00831	BP07_RS02360	hypothetical protein	0.0926437	0.145555	1049	0.0630903	0.000212172	1201	0.0332606	0.0561634	1290	0.0420987	0.0808068	1178	0.0638327	0.0177237	1186	0.0653993	0.012196	1260
Amam_00832	BP07_RS02355	prephenate dehydratase	0.244162	0.331459	641	0.201686	0.00851951	748	0.0896183	0.126093	969	0.159976	0.224011	660	0.104043	0.0710812	1006	0.111623	0.0403672	1063
Amam_00833	BP07_RS02350	metal-binding-domain/4Fe-4S-binding-domain containing ABC transporter, ATP-binding protein	0.375456	0.552956	463	0.309798	0.0135139	570	0.190025	0.303306	605	0.300762	0.432955	366	0.191881	0.114053	707	0.268189	0.0360731	583
Amam_00834	BP07_RS02345	FdhD protein	0.30078	0.49839	542	0.288871	0.013376	592	0.251453	0.439989	485	0.322629	0.422275	342	0.354191	0.0789762	402	0.523582	0.0879517	264
Amam_00835	BP07_RS02340	formylmethanofuran dehydrogenase, subunit B	0.513687	0.407688	367	0.623791	0.00881518	335	0.621607	0.557315	209	0.710227	0.431802	146	0.626597	0.0373616	205	0.71023	0.0397462	179
Amam_00836	BP07_RS02335	formylmethanofuran dehydrogenase, subunit D	0.835174	0.373512	208	0.927864	0.00154809	214	0.986613	0.425395	134	1.03467	0.172354	99	1.06865	0.24956	79	1.30994	0.408392	63
Amam_00837	BP07_RS02330	formylmethanofuran dehydrogenase, subunit C	0.643615	0.325717	291	0.684073	0.011292	303	0.698235	0.372782	188	0.84975	0.306155	122	0.765439	0.224453	154	0.974673	0.200171	114
Amam_00838	BP07_RS02325	formylmethanofuran dehydrogenase, subunit A	0.728171	0.316508	254	0.793903	0.00315423	257	1.16855	0.0857414	115	1.13573	0.0143976	93	1.02947	0.0836726	87	1.22533	0.31	72
Amam_00839	BP07_RS02320	formylmethanofuran dehydrogenase, subunit F	0.393019	0.024029	449	0.380618	0.0131965	500	0.496453	0.0368685	264	0.330661	0.00342125	330	0.662005	0.1642	185	0.770609	0.0540809	160
Amam_00840	BP07_RS02315	formylmethanofuran dehydrogenase, subunit E	0.29838	0.173728	545	0.375921	0.00820762	507	0.239399	0.119498	505	0.120183	0.169914	806	0.39737	0.156151	362	0.357105	0.0194127	420
Amam_00841	BP07_RS02310	translation factor SUA5	0.0261559	0.0515598	1357	0.0267052	0.000919847	1409	0.030125	0.06086	1305	0.0117812	0.0378971	1394	0.0254344	0.00788586	1411	0.0671128	0.0166993	1251
Amam_00842	BP07_RS02305	Glutaredoxin-like domain protein	0.112522	0.106802	964	0.159128	0.00892112	858	0.175891	0.226613	656	0.0944474	0.12117	903	0.155489	0.0103222	815	0.183789	0.0249599	796
Amam_00843	-	archaeal histone	0.409223	0.689461	437	0.723851	0.0265656	283	1.6503	0.296111	88	0.684934	0.182493	153	1.57307	0.313801	30	3.24863	0.405587	16
Amam_00844	BP07_RS02295	hypothetical protein	0.0833766	0.0444509	1075	0.124983	0.00225598	955	0.379288	0.306776	345	0.164431	0.0807568	646	0.421793	0.0212054	341	0.635826	0.128128	201
Amam_00845	BP07_RS02290	Phosphopantothenate-cysteine ligase /Phosphopantothenoylcysteine decarboxylase	0.0406015	0.0296756	1261	0.0452013	0.00146394	1298	0.11214	0.11815	870	0.0567128	0.0517755	1092	0.298248	0.149789	472	0.656049	0.0307324	195
Amam_00846	BP07_RS02285	carbamoyl-phosphate synthase small subunit	2.02372	0.757421	64	1.64457	0.0270649	110	0.492197	0.123005	268	0.544098	0.489891	198	0.657446	0.25956	189	0.567771	0.10154	234
Amam_00847	BP07_RS02280	carbamoyl-phosphate synthase large subunit	0.706331	0.787945	261	0.578991	0.0137231	367	0.215974	0.289936	550	0.262981	0.486051	423	0.404331	0.0836975	357	0.383756	0.0283923	389
Amam_00848	BP07_RS02275	Glyoxylase, beta-lactamase superfamily II	0.448028	0.610427	408	0.349453	0.0293606	533	0.161327	0.29461	699	0.20065	0.289855	546	0.209055	0.0794826	650	0.195794	0.0523546	758
Amam_00849	BP07_RS02270	putative efflux protein, MATE family	0.12245	0.182978	933	0.0742926	0.00184825	1154	0.0209036	0.0357734	1373	0.029989	0.0766794	1260	0.0506207	0.0025971	1261	0.0490374	0.00856898	1331
Amam_00850	BP07_RS02265	hybrid cluster protein-associated redox disulfide domain-containing protein	2.89498	3.34647	39	5.231	0.185179	31	3.91125	2.62871	42	1.36882	4.58059	73	0.830405	0.182623	128	1.23811	0.26244	71
Amam_00851	BP07_RS02260	formylmethanofuran dehydrogenase, subunit F	0.587544	0.144053	323	0.805499	0.0942037	255	0.585191	0.0823675	222	0.326851	0.486742	334	0.33231	0.0663903	427	0.432917	0.0270225	341
Amam_00852	BP07_RS02255	proteasome regulatory subunit	0.604203	0.401728	310	0.663067	0.000661516	314	1.11283	1.25611	121	0.766032	0.498679	138	0.709749	0.278769	167	0.74695	0.0985006	168
Amam_00853	BP07_RS02250	NAD(P)H-nitrite reductase	0.49757	0.316575	376	0.682345	0.0337237	305	0.517077	0.294974	253	0.279729	0.430387	393	0.545582	0.27413	253	0.535302	0.114309	256
Amam_00854	BP07_RS02245	dihydropteroate synthase	0.262089	0.355471	605	0.274843	0.00540335	609	0.148299	0.230467	753	0.116861	0.218902	814	0.107563	0.0197907	998	0.118686	0.00590575	1018
Amam_00855	BP07_RS02240	methylenetetrahydrofolate dehydrogenase (NADP+) / methenyltetrahydrofolate cyclohydrolase	0.484832	0.374285	383	0.577576	0.00434784	368	0.426038	0.382667	306	0.32033	0.35394	345	0.422936	0.0605479	336	0.481446	0.0234825	301
Amam_00856	BP07_RS02235	glycine hydroxymethyltransferase	0.393472	0.142851	448	0.44904	0.00863286	443	0.447487	0.230129	293	0.236387	0.209714	464	0.445035	0.135866	320	0.392644	0.0426579	378
Amam_00857	BP07_RS02230	Protein of unknown function (DUF4013)	0.426946	0.221271	426	0.518923	0.0239502	403	0.384455	0.181708	337	0.444638	0.0242864	245	0.0697057	0.0150507	1162	0.0880988	0.00314778	1161
Amam_00858	BP07_RS02225	UDP-glucose 4-epimerase	0.209459	0.312125	711	0.206367	0.000290137	734	0.239761	0.38117	502	0.209188	0.267392	528	0.180482	0.0204526	741	0.237851	0.0356594	652
Amam_00859	BP07_RS02220	tRNA nucleotidyltransferase (CCA-adding enzyme)	0.139509	0.173626	879	0.136048	5.37261e-05	928	0.11915	0.160371	839	0.122686	0.114635	797	0.130488	0.0239515	899	0.140384	0.0180512	956
Amam_00860	BP07_RS02215	2'-5' RNA ligase	0.310211	0.0778568	529	0.381399	0.00606816	498	0.159693	0.0243012	706	0.160109	0.0736531	658	0.350946	0.076484	410	0.338168	0.0645367	447
Amam_00861	-	hypothetical protein	0.15773	0.119511	834	0.190746	0.00184495	780	0.1122	0.123186	867	0.0983977	0.0485796	890	0.196718	0.0453712	685	0.253507	0.0384942	618
Amam_00862	BP07_RS08290	N-glycosylase/DNA lyase	0.0714192	0.0891094	1131	0.0596425	0.00254301	1213	0.0696727	0.105722	1086	0.0568448	0.0455327	1090	0.0702523	0.0258335	1160	0.0917239	0.00660083	1143
Amam_00863	-	tRNA_Gln_TTG
Amam_00864	BP07_RS02195	methionyl-tRNA synthetase	0.808713	0.104466	220	0.843315	0.027099	240	0.478574	0.00794014	279	0.392632	0.235088	281	0.387944	0.0805362	373	0.379335	0.0422126	394
Amam_00865	BP07_RS02190	ribonuclease P protein subunit Rpp21	0.227054	0.064048	669	0.254738	0.0207268	638	0.12019	0.0691154	837	0.12187	0.0322357	799	0.315196	0.188252	453	0.247363	0.0847058	631
Amam_00866	BP07_RS02185	shikimate dehydrogenase	0.0237917	0.0430262	1374	0.0216396	0.000580984	1436	0.0172863	0.030988	1396	0.00998289	0.0312147	1415	0.0556884	0.0420047	1233	0.0424281	0.00503234	1369
Amam_00867	BP07_RS02180	CRISPR-associated protein Cas10/Csm1, subtype III-A/MTUBE	0.0627201	0.00776458	1170	0.0830487	0.00332316	1110	0.0619524	0.00856124	1123	0.0681707	0.016196	1016	0.0186885	0.00688197	1466	0.0298036	0.0157812	1434
Amam_00868	BP07_RS02175	CRISPR-associated protein, Csm2 family	0.0424654	0.0105074	1249	0.0545368	0.00287651	1246	0.0533225	0.0235281	1171	0.0765331	0.00944311	976	0.0440272	0.0145231	1307	0.0742461	0.0380807	1221
Amam_00869	BP07_RS02170	CRISPR-associated protein Csm3	0.0645634	0.0219664	1163	0.0753008	0.00802416	1146	0.0906418	0.00260898	966	0.0752193	0.0116164	979	0.0570205	0.0221673	1226	0.0851282	0.0378144	1177
Amam_00870	BP07_RS02165	CRISPR-associated protein Csm4	0.0461512	0.00593564	1237	0.0538211	0.00186008	1248	0.0694364	0.0341025	1087	0.0670173	0.00131079	1023	0.0476828	0.0213597	1281	0.0961473	0.0503641	1124
Amam_00871	BP07_RS02160	CRISPR-associated protein Csm5	0.0365882	0.0154731	1291	0.0435357	0.000765796	1309	0.04641	0.0319584	1211	0.044516	0.0142868	1163	0.0626946	0.0338881	1196	0.12484	0.0605708	1001
Amam_00872	BP07_RS02155	CRISPR-associated protein, TIGR02710 family	0.0404567	0.00122369	1262	0.0495578	0.00189718	1270	0.0573426	0.0232261	1152	0.0492719	0.00777476	1138	0.0520004	0.034176	1254	0.146398	0.0594422	931
Amam_00873	BP07_RS02150	hypothetical protein	0.0196832	0.0170378	1410	0.0164181	2.24004e-05	1464	0.0217925	0.0200153	1365	0.0172022	0.0105092	1352	0.048268	0.0317888	1275	0.111711	0.0418501	1061
Amam_00874	BP07_RS02145	CRISP-associated protein Cas1	0.00739111	0.00787476	1503	0.00516772	0.000924918	1546	0.00636827	0.00715883	1488	0.00409039	0.00268354	1489	0.0245486	0.0132729	1419	0.0610736	0.0345973	1279
Amam_00875	BP07_RS02140	CRISPR-associated protein Cas2	0.00700354	0.0102882	1509	0.00889337	0.000727991	1508	0.00333067	0.000760763	1535	0.00414379	0.00487722	1486	0.0276715	0.00941307	1398	0.192391	0.085611	771
Amam_00876	-	hypothetical protein	0.00639217	0.0129707	1515	0.00628369	0.000589175	1537	0.00680298	0.0119766	1483	0.0025209	0.00582006	1519	0.0139838	0.0112688	1491	0.0275256	0.0203226	1443
Amam_00877	BP07_RS04425	tRNA (adenine57-N1/adenine58-N1)-methyltransferase	0.454885	0.134288	400	0.653419	0.120866	320	0.0553226	0.0495964	1157	0.164049	0.58463	648	0.12342	0.05482	927	0.11903	0.015958	1015
Amam_00878	BP07_RS04420	Selenocysteine-specific translation elongation factor	0.0457129	0.0776357	1241	0.0370411	2.36222e-05	1351	0.0303273	0.0603705	1303	0.0200104	0.0527201	1327	0.0538309	0.0207191	1242	0.084763	0.0413294	1179
Amam_00879	BP07_RS04415	DNA modification methylase	0.1517	0.0889077	849	0.16313	0.0173387	851	0.013713	0.00844191	1423	0.00990148	0.0858432	1417	0.0606052	0.0362438	1208	0.0419593	0.010045	1371
Amam_00880	BP07_RS04410	Type II restriction endonuclease, TdeIII	0.125995	0.108292	915	0.121228	0.00209173	964	0.0273358	0.0421032	1328	0.0295827	0.0250015	1266	0.0491134	0.046371	1270	0.0579366	0.00591316	1289
Amam_00881	BP07_RS04405	3-phosphoshikimate 1-carboxyvinyltransferase	0.161886	0.231105	824	0.154444	0.00100835	876	0.161588	0.257105	698	0.222238	0.194642	497	0.190145	0.0499353	717	0.186806	0.0751025	784
Amam_00882	BP07_RS04400	glutamate-1-semialdehyde 2,1-aminomutase	0.175577	0.201449	787	0.186754	0.00424843	789	0.182268	0.239186	641	0.211734	0.201616	522	0.222224	0.131652	615	0.22439	0.0214764	687
Amam_00883	BP07_RS04395	C4-type Zn-finger protein	0.080815	0.100404	1091	0.147274	0.00549376	896	0.0870025	0.133814	982	0.132115	0.0850095	761	0.0737182	0.0395159	1141	0.234664	0.0758153	663
Amam_00884	BP07_RS04390	UDPglucose--hexose-1-phosphate uridylyltransferase	0.152418	0.175757	845	0.31147	0.00329119	568	0.203279	0.289058	577	0.251702	0.260165	436	0.073368	0.0271364	1144	0.279708	0.0534204	558
Amam_00885	BP07_RS04385	cell division protein FtsZ	0.590661	0.313241	320	0.968716	0.00603106	202	1.77945	0.921647	83	1.16845	0.461383	89	1.08062	0.52777	78	1.53355	0.171544	47
Amam_00886	BP07_RS04380	Predicted transcriptional regulators containing the CopG/Arc/MetJ DNA-binding domain and a metal-binding domain	0.603536	0.218758	312	1.2499	0.00982896	165	1.54491	0.99058	94	1.13136	0.850312	94	1.59671	0.142135	29	2.53989	0.34202	19
Amam_00887	BP07_RS04375	Predicted transcriptional regulator	0.00944261	0.0181409	1476	0.0114984	0.00149134	1486	0.0107365	0.0192704	1444	0.0108233	0.0173109	1404	0.00982249	0.00141892	1526	0.0305477	0.000995302	1430
Amam_00888	-	hypothetical protein	0.17066	0.334677	800	0.0808195	0.0037045	1119	0.163936	0.321419	693	0.073613	0.145141	987	0.0894679	0.0450445	1072	0.160501	0.105288	883
Amam_00889	BP07_RS04365	methyl-coenzyme M reductase, alpha subunit	2.03836	1.49289	61	1.94315	0.0725295	91	6.6669	8.38054	21	3.45909	2.4219	34	3.36422	1.07995	8	4.63926	0.393812	9
Amam_00890	BP07_RS04360	methyl-coenzyme M reductase, gamma subunit	4.04317	4.04504	26	4.01642	0.0699316	44	8.65386	1.11503	15	5.03951	0.138403	22	4.17293	1.43439	5	6.14419	0.594104	7
Amam_00891	BP07_RS04355	methyl-coenzyme M reductase subunit C	5.06857	3.22836	18	4.28106	0.111173	41	7.92736	0.652903	18	4.59713	0.2037	25	3.86362	1.26751	7	6.0045	1.10469	8
Amam_00892	BP07_RS04350	methyl-coenzyme M reductase subunit D	5.88137	4.22653	13	4.38468	0.192587	40	9.11745	2.55861	12	4.33942	1.43363	30	2.66686	0.559197	14	3.77876	0.737128	11
Amam_00893	BP07_RS04345	methyl-coenzyme M reductase, beta subunit	11.6092	9.39419	5	12.5237	0.375771	9	14.9505	9.68333	8	6.69695	9.83474	11	2.7578	1.13355	12	3.2967	0.518445	15
Amam_00894	BP07_RS04340	Nicotinamidase-related amidase	0.21396	0.396769	700	0.184005	9.84715e-05	799	0.179069	0.339169	647	0.181336	0.298954	593	0.168653	0.00672025	761	0.160777	0.018438	882
Amam_00895	BP07_RS04335	adenosylcobyric acid synthase (glutamine-hydrolysing)	0.123901	0.203806	927	0.152899	0.000227988	878	0.0791229	0.144049	1018	0.0578405	0.192282	1084	0.171232	0.0464601	755	0.274245	0.0704067	572
Amam_00896	BP07_RS04330	hypothetical protein	0.0468415	0.0768928	1233	0.0419918	0.000686148	1314	0.0231968	0.0417858	1356	0.0305707	0.0593027	1256	0.0409219	0.0168836	1325	0.0364549	0.0180317	1399
Amam_00897	BP07_RS04325	DNA excision repair protein ERCC-2	0.0592655	0.089832	1187	0.0577949	0.00251267	1224	0.030984	0.0510682	1299	0.0376385	0.0558902	1202	0.0598881	0.0210691	1212	0.0510895	0.0150683	1317
Amam_00898	BP07_RS04320	TATA binding protein of transcription factor TFIID	0.26465	0.222306	599	0.348938	0.010724	534	0.212241	0.209796	556	0.0853763	0.206648	942	0.366416	0.0294933	392	0.383991	0.0373445	388
Amam_00899	BP07_RS04315	pre-rRNA-processing protein TSR3	0.480355	0.105625	385	0.570865	0.0336507	372	0.293339	0.0688592	434	0.155187	0.097043	682	0.260851	0.0265473	544	0.224802	0.0211822	685
Amam_00900	BP07_RS04310	hypothetical protein	0.301851	0.251938	539	0.338388	0.0102739	543	0.122955	0.116773	828	0.0875476	0.171924	932	0.515555	0.130697	271	0.517263	0.0792864	269
Amam_00901	BP07_RS04305	ATPase	0.604253	0.360039	309	0.680666	0.0342161	306	0.219056	0.143258	545	0.227701	0.00368215	488	0.236415	0.0402745	587	0.241078	0.0103267	644
Amam_00902	BP07_RS04300	uncharacterized protein	0.270206	0.356619	585	0.454863	0.00695091	441	0.122535	0.197537	830	0.249859	0.175773	440	0.100964	0.0159674	1018	0.10178	0.0129066	1100
Amam_00903	BP07_RS04295	phosphoribosylformylglycinamidine cyclo-ligase	0.219053	0.262488	686	0.242013	0.00780665	664	0.143624	0.212168	769	0.217076	0.258066	513	0.231617	0.0547071	597	0.258922	0.0474439	602
Amam_00904	BP07_RS04290	3-isopropylmalate/(R)-2-methylmalate dehydratase large subunit	0.442005	0.201045	411	0.40219	0.0020864	476	0.186854	0.0738404	619	0.16963	0.00751835	628	0.297114	0.0942792	475	0.26981	0.029681	580
Amam_00905	BP07_RS04285	pyruvate kinase	0.0322303	0.0506658	1321	0.0471819	0.00322088	1284	0.0358615	0.0599291	1273	0.0343717	0.0536508	1234	0.0524746	0.0252647	1250	0.10159	0.0050769	1102
Amam_00906	BP07_RS04280	hypothetical protein	0.0286206	0.0209688	1344	0.0585285	0.000812264	1217	0.00457076	0.000882509	1512	0.00428922	0.0205523	1481	0.0269423	0.0319907	1401	0.0269156	0.0190552	1448
Amam_00907	BP07_RS04275	type I restriction enzyme, R subunit	0.0872112	0.0054592	1065	0.173779	0.00865635	826	0.0214861	0.00427862	1369	0.0182993	0.166248	1342	0.0678323	0.0481323	1168	0.0895663	0.0476226	1152
Amam_00908	BP07_RS04270	hypothetical protein	0.00310219	0.00267574	1554	0.0063661	0.000525048	1536	0.00161989	0.00132809	1560	0.000249488	0.00428413	1575	0.00513666	0.00709751	1549	0.00563199	0.0015306	1550
Amam_00909	BP07_RS04265	type I restriction enzyme, S subunit	0.00803096	0.00729891	1491	0.021435	0.000848687	1437	0.00488352	0.0034	1506	0.00380504	0.00691737	1495	0.0115301	0.0113523	1509	0.0238249	0.0105233	1456
Amam_00910	BP07_RS04260	type I restriction enzyme M protein	0.0144234	0.00214657	1441	0.0453554	0.000578345	1297	0.00740509	0.00289884	1474	0.00351177	0.0373696	1502	0.0361559	0.0271315	1347	0.0486174	0.0334918	1333
Amam_00912	BP07_RS04245	hypothetical protein	0.0391271	0.0484825	1274	0.0443686	0.0035691	1306	0.0279824	0.0383151	1322	0.0289898	0.0390625	1270	0.0593132	0.0258323	1215	0.0975897	0.00448876	1119
Amam_00913	BP07_RS04240	Predicted membrane-associated Zn-dependent proteases 1	0.100987	0.148847	1006	0.105286	0.00933406	1018	0.0866872	0.139209	984	0.0604848	0.111869	1060	0.169026	0.025779	759	0.177464	0.0313673	813
Amam_00914	BP07_RS04235	Nascent polypeptide associated complex NAC	0.262455	0.437495	603	0.446465	0.0117457	448	0.259559	0.479564	473	0.168997	0.513418	630	0.361119	0.174638	398	0.378085	0.0941056	395
Amam_00915	BP07_RS04230	hypothetical protein	0.0516868	0.075685	1210	0.0708167	0.00249108	1169	0.0719922	0.122279	1070	0.0587014	0.0749786	1074	0.0702704	0.0366203	1159	0.132557	0.0127978	977
Amam_00916	BP07_RS04225	TIGR03663 family protein	0.237075	0.271514	654	0.224209	0.00250452	697	0.202029	0.29208	579	0.164588	0.173786	644	0.166783	0.0692867	769	0.228619	0.0122112	673
Amam_00917	BP07_RS04220	CoB-CoM heterodisulfide reductase, subunit D	0.680708	0.597076	272	0.700417	0.0523492	293	0.548606	0.620432	241	0.452483	0.276354	240	0.579658	0.118056	231	0.490531	0.117511	294
Amam_00918	BP07_RS04215	heterodisulfide reductase subunit E	1.37572	0.133701	99	1.60571	0.041845	114	0.791009	0.0478879	171	0.598072	0.72775	181	0.544818	0.189778	254	0.333471	0.0992719	457
Amam_00919	BP07_RS04210	thioredoxin reductase (NADPH)	0.158392	0.109739	833	0.238138	0.00414347	669	0.209268	0.199649	564	0.353893	0.170476	310	0.263332	0.160527	538	0.264426	0.0279428	591
Amam_00920	BP07_RS04205	hypothetical protein	0.307851	0.246709	533	0.347181	0.0196993	535	0.182948	0.213217	639	0.363277	0.163277	299	0.167972	0.0288587	763	0.25363	0.0299507	616
Amam_00921	BP07_RS04200	hypothetical protein	0.174768	0.28945	791	0.125259	0.00256262	954	0.0377434	0.0672834	1264	0.0387853	0.147129	1197	0.0929936	0.0511555	1054	0.115124	0.0237952	1044
Amam_00922	BP07_RS04195	translation initiation factor 5B	0.762068	0.575532	234	0.658177	0.0925192	316	0.104558	0.140756	899	0.0883439	0.0841467	930	0.326494	0.0588101	437	0.339463	0.0651447	445
Amam_00923	BP07_RS04190	nucleoside diphosphate kinase	1.06848	0.750308	156	0.992772	0.0589911	200	0.166851	0.179297	682	0.100985	0.366727	879	0.770105	0.173261	151	0.623291	0.217214	207
Amam_00924	BP07_RS04185	LSU ribosomal protein L24E	1.13232	0.64831	144	0.900281	0.0453765	219	0.15305	0.078356	729	0.0943483	0.103513	904	0.466997	0.184301	308	0.267792	0.123895	584
Amam_00925	BP07_RS04180	small subunit ribosomal protein S28e	1.43328	0.704139	95	1.15523	0.155432	174	0.170452	0.0442082	666	0.0787989	0.0429209	965	0.849315	0.177404	124	0.755231	0.306165	166
Amam_00926	BP07_RS04175	LSU ribosomal protein L7AE	1.75662	0.36977	77	1.62363	0.113482	112	0.177876	0.0114533	651	0.0716232	0.791216	998	1.50633	0.370987	35	1.44543	0.240127	52
Amam_00927	BP07_RS04170	leucyl-tRNA synthetase	0.662796	0.620239	283	0.567751	0.00976061	374	0.269182	0.298263	454	0.213041	0.363515	520	0.352502	0.0785521	406	0.290073	0.0238148	536
Amam_00928	BP07_RS04165	deoxynucleoside 5'-monophosphate N-glycosidase	0.177714	0.322747	781	0.14786	0.00721122	894	0.0988595	0.189958	918	0.127675	0.242809	776	0.144975	0.0538294	844	0.195	0.0245525	762
Amam_00929	BP07_RS04160	putative protease	0.123444	0.124458	929	0.137343	0.000672442	924	0.0832237	0.0752083	1002	0.101359	0.0693184	875	0.123725	0.0482385	924	0.18348	0.038285	798
Amam_00930	BP07_RS04155	Xaa-Pro aminopeptidase	0.119476	0.0872967	940	0.134529	0.0045628	932	0.0602514	0.0525803	1135	0.0714032	0.00585618	1001	0.110996	0.0189768	980	0.112681	0.0312036	1057
Amam_00931	BP07_RS04150	alpha-ribazole phosphatase CobZ	0.106242	0.10098	983	0.151902	0.00773144	881	0.0722884	0.0999657	1068	0.0792638	0.0247477	962	0.110486	0.077222	984	0.0929101	0.0412652	1134
Amam_00932	BP07_RS04145	orotate phosphoribosyltransferase	0.054005	0.0416441	1200	0.10676	0.0124602	1013	0.034376	0.0334617	1283	0.0366004	0.048295	1214	0.129646	0.0889493	903	0.117732	0.0518396	1025
Amam_00933	BP07_RS04140	methyl coenzyme M reductase system, component A2	2.0292	0.580386	63	1.28001	0.0249862	160	0.472203	0.00717379	285	0.228526	0.493839	487	0.497822	0.361281	281	0.273159	0.0549881	575
Amam_00934	BP07_RS04135	putative methanogenesis marker protein 3	0.539151	0.0302605	356	0.572068	0.0331153	371	0.582029	0.0265291	225	0.372633	0.165275	292	0.479139	0.146571	299	0.436769	0.0675782	337
Amam_00935	BP07_RS04130	putative methanogenesis marker protein 6	0.16594	0.257334	811	0.176435	0.00467151	821	0.168057	0.287218	676	0.158405	0.207978	668	0.315962	0.0431786	451	0.316677	0.132378	486
Amam_00936	BP07_RS04125	putative methanogenesis marker protein 5	0.212316	0.226243	701	0.259077	0.00372517	631	0.238435	0.293403	506	0.222358	0.237732	496	0.404852	0.0632928	356	0.432175	0.00664725	342
Amam_00937	BP07_RS04120	putative methanogenesis marker protein 15	0.250763	0.195751	627	0.25329	0.00611259	644	0.290985	0.317204	438	0.273715	0.209233	410	0.466537	0.0744765	309	0.528881	0.017406	261
Amam_00938	BP07_RS04115	putative methanogenesis marker protein 17	0.260687	0.0812012	606	0.260729	0.0147193	629	0.254852	0.081312	480	0.25158	0.0868539	437	0.384459	0.0692571	376	0.367472	0.0461266	407
Amam_00939	BP07_RS04110	putative methanogenesis marker protein 7	0.245058	0.13282	638	0.242244	0.0216827	662	0.224192	0.137077	533	0.228775	0.0843456	485	0.274114	0.0869004	519	0.279051	0.0753801	561
Amam_00940	BP07_RS04105	formylmethanofuran dehydrogenase, subunit D	0.132086	0.175129	895	0.155811	0.000472927	870	0.103556	0.141863	900	0.150075	0.147967	699	0.100586	0.0525545	1021	0.0819493	0.0322106	1190
Amam_00941	BP07_RS04100	adenylate kinase	0.0750065	0.107623	1116	0.0824258	0.00576659	1112	0.0422002	0.06994	1231	0.0585269	0.0639092	1077	0.0472291	0.00458892	1283	0.0548126	0.0081849	1302
Amam_00942	-	tRNA_Gln_CTG
Amam_00943	BP07_RS04090	hypothetical protein	4.18878	0.312645	25	4.17309	0.337644	42	1.20104	0.791342	112	1.32572	3.4979	76	0.236584	0.0289642	586	0.263145	0.0853582	593
Amam_00944	BP07_RS04085	seryl-tRNA synthetase	1.21491	0.381358	123	1.04489	0.0881368	194	0.351086	0.0446497	366	0.432103	0.334026	248	0.285183	0.00341567	501	0.547286	0.103403	249
Amam_00945	BP07_RS04080	hypothetical protein	0.56882	0.266274	332	0.432001	0.022011	455	0.242223	0.123811	498	0.198426	0.0788791	549	0.260464	0.107015	545	0.587971	0.081602	224
Amam_00946	BP07_RS04075	dimethylamine corrinoid protein	1.04155	0.670445	162	1.47994	0.0668455	121	0.827849	0.668253	161	0.585507	1.24488	187	0.313514	0.0437395	456	0.504182	0.113013	280
Amam_00947	BP07_RS04070	uroporphyrinogen decarboxylase	0.36365	0.0901119	471	0.415991	0.000684518	464	0.340236	0.0296844	383	0.271717	0.157155	415	0.16358	0.0235132	776	0.281423	0.0755537	550
Amam_00948	-	tRNA_Met_CAT
Amam_00949	BP07_RS04060	1-(5-phosphoribosyl)-5-[(5-phosphoribosylamino)methylideneamino] imidazole-4-carboxamide isomerase	0.199871	0.148438	723	0.181648	0.00374159	805	0.0727526	0.0660819	1064	0.0404121	0.0350453	1186	0.203774	0.150018	663	0.234669	0.0409133	662
Amam_00950	BP07_RS04055	tritrans,polycis-undecaprenyl-diphosphate synthase [geranylgeranyl-diphosphate specific]	0.219331	0.310985	685	0.342535	0.000586536	539	0.149079	0.221675	746	0.211514	0.38924	523	0.343442	0.203675	416	0.434893	0.0995886	338
Amam_00951	BP07_RS04050	tRNA(Ile2) 2-agmatinylcytidine synthetase	0.10166	0.147891	1002	0.111227	0.0080273	998	0.0881844	0.14234	975	0.087898	0.125561	931	0.0666569	0.0247394	1172	0.0499827	0.0108936	1323
Amam_00952	-	tRNA_Tyr_GTA
Amam_00953	BP07_RS04040	ATPases of the AAA+ class	0.225828	0.283813	673	0.285572	0.00481609	594	0.21695	0.304174	548	0.278772	0.286885	396	0.263805	0.107358	536	0.311166	0.018952	496
Amam_00954	BP07_RS04035	stage II sporulation protein M	0.171961	0.272347	798	0.193201	0.00153873	769	0.136788	0.217676	789	0.160654	0.241007	657	0.113146	0.0342566	967	0.0857397	0.0160349	1174
Amam_00955	BP07_RS04030	glutamyl-tRNA(Gln) amidotransferase subunit D	0.217609	0.351949	688	0.18066	0.00181445	807	0.151609	0.25958	734	0.137192	0.252975	740	0.223612	0.0757281	612	0.203064	0.0255779	741
Amam_00956	BP07_RS04025	Predicted transcriptional regulator	0.0642357	0.102071	1165	0.0696828	0.00288299	1174	0.117158	0.214224	845	0.0859732	0.112326	940	0.552929	0.230993	247	0.39626	0.0278726	375
Amam_00957	BP07_RS04020	5,10-methylenetetrahydromethanopterin reductase	0.436666	0.551847	415	0.568177	0.00906678	373	0.477698	0.649443	280	0.405506	0.597631	269	0.661953	0.0871723	186	0.710569	0.0510736	178
Amam_00958	BP07_RS04015	O-sialoglycoprotein endopeptidase	0.329897	0.596431	505	0.28349	0.00399521	597	0.149493	0.275782	744	0.173549	0.471886	616	0.389872	0.237344	370	0.36473	0.0839983	412
Amam_00959	BP07_RS04010	alanyl-tRNA synthetase	0.198403	0.275123	728	0.187346	0.00897558	787	0.156712	0.224279	719	0.134316	0.235849	748	0.217035	0.0226625	632	0.926004	0.276377	131
Amam_00960	BP07_RS04005	replication factor A1	0.17969	0.282897	776	0.155542	0.00432626	872	0.122559	0.211771	829	0.115238	0.208933	821	0.146868	0.00397071	838	0.662413	0.124	190
Amam_00961	-	Archaeal signal recognition particle RNA
Amam_00962	BP07_RS04000	hypothetical protein	0.17	0.230347	802	0.231531	0.0121573	681	0.186882	0.282443	618	0.217695	0.311293	511	0.268601	0.191084	531	0.409905	0.038481	360
Amam_00963	BP07_RS03995	pantothenate synthetase	0.209521	0.289355	709	0.227864	0.00875235	690	0.18862	0.286043	607	0.232187	0.236898	477	0.0871645	0.0174701	1080	0.110748	0.0245464	1070
Amam_00964	BP07_RS03990	Predicted arabinose efflux permease, MFS family	0.0211848	0.0385715	1397	0.0190838	0.000841172	1448	0.014368	0.0260461	1417	0.014053	0.0231584	1376	0.0859147	0.0426554	1083	0.109509	0.0350075	1074
Amam_00966	BP07_RS03985	Uncharacterized coiled-coil protein, contains DUF342 domain	0.946408	0.082043	182	0.851903	0.00166912	236	0.739145	0.119386	181	0.624412	0.153325	168	0.775057	0.039013	148	0.842459	0.168063	145
Amam_00967	BP07_RS03980	hypothetical protein	2.78224	1.8587	43	3.05784	0.0261173	57	2.82074	1.82247	62	2.38246	1.95931	49	1.21072	0.355289	61	1.18928	0.316999	76
Amam_00968	BP07_RS03975	DNA ligase-1	0.298922	0.0123768	544	0.405019	0.023935	475	0.197345	0.0311331	586	0.333477	0.230582	323	0.0740567	0.0219221	1138	0.0766086	0.0122365	1213
Amam_00969	BP07_RS03970	acetyl-CoA decarbonylase/synthase complex subunit gamma	0.72556	0.382847	255	0.705865	0.0674631	292	0.826655	0.267711	162	0.333351	0.274276	324	0.565016	0.0838521	240	0.346688	0.0338457	437
Amam_00970	BP07_RS03965	acetyl-CoA decarbonylase/synthase delta subunit	0.52822	0.0163938	359	0.448328	0.0111399	444	0.571214	0.109511	230	0.159508	0.0342458	664	0.49751	0.146758	282	0.20445	0.0304702	740
Amam_00971	BP07_RS03960	CO dehydrogenase maturation factor	0.267251	0.222161	595	0.275524	0.00388181	608	0.312287	0.2429	410	0.0665543	0.262488	1029	0.616064	0.262674	211	0.264926	0.0453521	590
Amam_00972	BP07_RS03955	phosphoribosylformylglycinamidine synthase	0.230039	0.212078	665	0.239255	0.00819955	667	0.198646	0.225504	583	0.105191	0.127038	858	0.389952	0.233574	369	0.302178	0.00729572	510
Amam_00973	BP07_RS03950	phosphoribosylformylglycinamidine synthase	0.382257	0.232686	460	0.501011	0.0161624	412	0.204891	0.0893955	574	0.097611	0.0929408	893	0.277596	0.145142	513	0.287541	0.0241822	539
Amam_00974	BP07_RS03945	hypothetical protein	0.00372622	0.0069184	1548	0.00384925	0.000986111	1557	0.00315747	0.00669801	1536	0.0012217	0.00816549	1549	0.00749706	0.00233941	1540	0.0040007	0.00692941	1556
Amam_00975	BP07_RS03940	N-methylhydantoinase A	0.0230104	0.0197417	1382	0.0369504	0.00102497	1352	0.0206884	0.022817	1374	0.0184786	0.00737801	1339	0.0263958	0.00954236	1404	0.0303404	0.00566129	1431
Amam_00976	BP07_RS03935	N-methylhydantoinase B	0.0433722	0.0286667	1245	0.0657577	0.000173716	1190	0.0368614	0.0230171	1267	0.0376982	0.00273608	1201	0.0691732	0.0208799	1164	0.0831661	0.0323264	1184
Amam_00977	BP07_RS05560	Glycosyltransferase	0.0830576	0.0478622	1077	0.0685384	0.00718025	1179	0.0289109	0.0205561	1318	0.0249095	0.0223381	1296	0.221829	0.0315497	617	0.168328	0.0168887	851
Amam_00979	BP07_RS03330	Geranylgeranyl pyrophosphate synthase	0.268445	0.303179	590	0.345916	0.0105909	536	0.370666	0.499892	351	0.271498	0.35232	416	0.287612	0.0468617	494	0.331561	0.0436389	460
Amam_00980	BP07_RS03335	ribonuclease J	0.243558	0.226319	642	0.306693	0.00839847	573	0.145768	0.177289	761	0.162457	0.167853	651	0.476272	0.134742	301	0.587936	0.102869	225
Amam_00981	BP07_RS03340	isopentenyl-diphosphate delta- isomerase	0.129899	0.130917	899	0.184051	0.00044852	798	0.0603313	0.0669057	1134	0.0716764	0.112438	997	0.332337	0.143767	426	0.438993	0.10478	335
Amam_00982	BP07_RS03345	isopentenyl phosphate kinase	0.11909	0.183713	941	0.117974	0.00412192	973	0.055082	0.0958532	1159	0.0650333	0.124996	1039	0.318454	0.147849	447	0.405619	0.073248	363
Amam_00983	BP07_RS03350	mevalonate kinase	0.176778	0.280209	784	0.181182	0.0115351	806	0.0996582	0.162173	914	0.115783	0.222559	820	0.278019	0.103278	511	0.369648	0.0202144	406
Amam_00984	BP07_RS03355	hypothetical protein	0.398796	0.375707	442	0.397768	0.0220572	480	0.221778	0.141148	536	0.278537	0.237278	399	0.211531	0.0508256	647	0.225737	0.0713359	682
Amam_00985	BP07_RS03360	SSU ribosomal protein S2P	0.800074	0.486166	222	0.690493	0.0183197	298	0.443446	0.221485	296	0.293869	0.165929	376	0.485847	0.091779	292	0.495265	0.06203	287
Amam_00986	-	DNA-directed RNA polymerase, subunit K	1.58042	0.0633521	86	1.54989	0.129786	116	0.576462	0.222234	227	0.393694	0.65159	279	0.886022	0.0362812	116	0.725014	0.142602	172
Amam_00987	-	tRNA_Pro_CGG
Amam_00988	BP07_RS03375	DNA-directed RNA polymerase, subunit N	1.3666	0.231516	102	1.3036	0.0957675	155	0.608897	0.0132958	214	0.281225	0.523036	392	0.485803	0.157526	293	0.340415	0.121641	443
Amam_00989	BP07_RS03380	small subunit ribosomal protein S9	1.02002	0.359032	165	0.848127	0.099232	237	0.290725	0.0425864	439	0.152741	0.275523	685	0.795598	0.0996359	143	0.57746	0.166012	229
Amam_00990	BP07_RS03385	LSU ribosomal protein L13P	2.38025	0.129732	50	2.07067	0.16903	83	0.77985	0.289907	172	0.334569	1.10278	322	2.14379	0.613139	18	1.57892	0.479253	40
Amam_00991	BP07_RS03390	LSU ribosomal protein L18AE	2.0639	0.43184	57	2.06146	0.146808	84	0.662176	0.0461085	197	0.322322	0.48743	343	1.02916	0.201347	88	0.686528	0.0887784	186
Amam_00992	BP07_RS03395	hypothetical protein	0.255859	0.236643	614	0.284357	0.0175391	595	0.115814	0.115772	852	0.0594797	0.0947265	1070	0.410252	0.152648	352	0.343927	0.0924123	439
Amam_00993	BP07_RS03400	ATP-binding cassette, sub-family E, member 1	0.124112	0.195246	926	0.0948869	0.00322389	1055	0.0912139	0.153452	960	0.0736338	0.125208	986	0.21751	0.011705	630	0.252887	0.0484289	620
Amam_00994	BP07_RS03405	replication factor C small subunit	0.317945	0.151129	519	0.461218	0.00501236	439	0.256175	0.126699	476	0.413455	0.0767357	263	0.159318	0.0685905	794	0.171998	0.02184	838
Amam_00995	BP07_RS03410	condensin subunit Smc	0.164668	0.1219	818	0.189818	0.00561829	782	0.0938469	0.0750419	942	0.0855158	0.0936696	941	0.181736	0.0432773	738	0.254878	0.0974581	614
Amam_00996	BP07_RS03415	argininosuccinate lyase	0.453599	0.52804	403	0.589967	0.00133373	354	0.423244	0.608707	308	0.262934	0.542098	424	0.419886	0.164285	342	0.452424	0.0594914	323
Amam_00997	BP07_RS03420	Uri superfamily endonuclease	0.174309	0.300538	792	0.140098	0.00216674	915	0.118361	0.215441	842	0.132885	0.154768	758	0.20581	0.131204	658	0.15799	0.0416965	892
Amam_00998	BP07_RS03425	hypothetical protein	0.527523	1.03089	360	0.361739	0.00280528	520	0.226139	0.443214	527	0.264501	0.617688	420	0.338297	0.263456	421	0.292323	0.0690317	529
Amam_00999	BP07_RS03430	Pimeloyl-CoA synthetase	0.0666267	0.0512869	1155	0.102339	0.00544555	1031	0.0805459	0.0737875	1007	0.0717969	0.0399432	996	0.0810918	0.0424874	1104	0.178582	0.0638793	810
Amam_01000	BP07_RS03435	Glycosyltransferase involved in cell wall bisynthesis	0.0710401	0.0846316	1135	0.0785096	0.00402241	1130	0.0518852	0.0730576	1180	0.056568	0.0648216	1094	0.0259174	0.0086192	1408	0.0372548	0.0074034	1392
Amam_01001	BP07_RS03440	[SSU ribosomal protein S18P]-alanine acetyltransferase	0.222136	0.170677	678	0.19508	0.00650258	764	0.153893	0.113651	726	0.131535	0.0465991	764	0.108206	0.0468543	996	0.13813	0.0237156	960
Amam_01002	BP07_RS03445	hypothetical protein	0.139715	0.179136	877	0.11528	0.00392195	985	0.112164	0.162032	869	0.0915128	0.0913623	918	0.0934064	0.0288451	1053	0.137443	0.0317997	963
Amam_01003	BP07_RS03450	tyrosine decarboxylase / aspartate 1-decarboxylase	0.198853	0.187413	727	0.179538	0.00704014	809	0.10139	0.114593	906	0.116018	0.0838811	816	0.0811364	0.0166602	1103	0.108591	0.0180279	1082
Amam_01004	BP07_RS03455	hypothetical protein	0.313128	0.166274	523	0.302741	0.00490938	577	0.0599587	0.0503131	1136	0.0698877	0.0875878	1007	0.0547865	0.0192096	1238	0.173491	0.0506043	830
Amam_01005	BP07_RS03460	methenyltetrahydromethanopterin cyclohydrolase	0.993806	0.208494	171	0.866958	0.0141942	229	1.07234	0.183547	122	0.433681	0.305532	246	0.358487	0.00946718	399	0.3189	0.0209493	481
Amam_01006	BP07_RS03465	alkylhydroperoxidase AhpD family core domain-containing protein	0.294972	0.432529	549	0.354027	0.0011728	528	0.308097	0.451628	415	0.36616	0.423158	295	0.0822198	0.0380414	1099	0.121183	0.0272827	1011
Amam_01007	BP07_RS03470	CO dehydrogenase maturation factor	0.0328606	0.0431345	1317	0.0624971	0.00155432	1204	0.0367252	0.0525349	1269	0.0401785	0.0707269	1188	0.0649161	0.0219311	1182	0.0895752	0.00504298	1151
Amam_01008	BP07_RS03475	Protein of unknown function (DUF1614)	0.309864	0.263333	530	0.270418	0.000878446	616	0.159688	0.162156	707	0.220012	0.162785	505	0.153273	0.0229715	823	0.178748	0.00867762	807
Amam_01009	BP07_RS03480	aspartate-semialdehyde dehydrogenase	0.567487	0.518403	333	0.50461	0.0125114	409	0.268601	0.316632	458	0.316826	0.273465	348	0.24141	0.0489444	576	0.230102	0.0414112	668
Amam_01010	BP07_RS03485	threonyl-tRNA synthetase	0.197637	0.246462	730	0.15861	0.00418309	861	0.195898	0.277739	591	0.114179	0.188605	825	0.2512	0.059967	561	0.229595	0.0297413	670
Amam_01011	BP07_RS03490	Presenilin-like membrane protease, A22 family	0.176962	0.353053	783	0.132429	0.00193046	939	0.0730397	0.151309	1062	0.0570278	0.246752	1089	0.0797369	0.0108117	1114	0.082876	0.0128017	1188
Amam_01012	BP07_RS03495	Radical SAM superfamily enzyme YgiQ, UPF0313 family	0.00706119	0.00464613	1508	0.00723549	6.57526e-05	1528	0.0685026	0.122422	1092	0.0278302	0.0113461	1278	0.0721139	0.0376783	1150	0.0896877	0.0183049	1150
Amam_01013	BP07_RS03500	radical SAM additional 4Fe4S-binding SPASM domain-containing protein	0.00712457	0.00636972	1507	0.00846247	0.000436991	1515	0.04208	0.0641087	1233	0.0180299	0.0133267	1343	0.0938445	0.083596	1049	0.0780397	0.0126176	1204
Amam_01014	BP07_RS03505	phosphoribosylglycinamide formyltransferase-1	0.0250767	0.0325623	1361	0.022998	0.00146635	1428	0.0153092	0.0194935	1413	0.0108066	0.014482	1406	0.0434339	0.0232957	1309	0.0490408	0.0167029	1330
Amam_01015	BP07_RS03510	bifunctional enzyme Fae/Hps	0.24185	0.396863	648	0.22166	8.94981e-05	703	0.286687	0.464264	443	0.177201	0.353679	603	0.369363	0.0998288	388	0.319073	0.0521491	479
Amam_01016	BP07_RS03515	tRNA 2-thiouridine synthesizing protein A	0.077417	0.148422	1107	0.0549777	0.00240451	1243	0.118762	0.231533	841	0.0626407	0.0934177	1049	0.811734	0.461418	135	0.455661	0.0795121	317
Amam_01017	BP07_RS03520	coenzyme F420 hydrogenase subunit beta	0.0637245	0.0784656	1166	0.0708426	0.000199947	1168	0.167679	0.249146	679	0.114797	0.0970139	823	0.604008	0.185804	217	0.335213	0.0662152	452
Amam_01018	BP07_RS03525	Coenzyme F420-reducing hydrogenase, gamma subunit	0.0944071	0.0223318	1036	0.108542	0.000853648	1008	0.300565	0.225126	425	0.176829	0.0769039	605	1.04019	0.306758	85	0.607837	0.101631	217
Amam_01019	BP07_RS03530	F420-non-reducing hydrogenase iron-sulfur subunit	0.126766	0.199385	909	0.171189	0.00625903	830	0.457938	0.0815776	290	0.278776	0.0397203	395	0.988666	0.334472	95	0.539064	0.0834763	253
Amam_01020	BP07_RS03535	heterodisulfide reductase subunit A	0.116553	0.0073574	950	0.127392	0.00253209	949	0.199085	0.121599	582	0.147813	0.0218718	704	0.590615	0.199715	227	0.31867	0.0839861	483
Amam_01021	BP07_RS03540	CoB--CoM heterodisulfide reductase subunit B	0.162869	0.027815	821	0.198066	0.00405853	759	0.17449	0.0696621	659	0.140947	0.0158376	727	0.651403	0.219129	191	0.288848	0.134944	537
Amam_01022	BP07_RS03545	CoB--CoM heterodisulfide reductase subunit C	0.177839	0.102958	780	0.205672	0.00213153	737	0.169135	0.161418	669	0.129519	0.119825	771	0.612601	0.0915163	213	0.242428	0.0457087	642
Amam_01023	BP07_RS03550	Predicted peroxiredoxin	0.175138	0.157085	789	0.216246	0.00154462	717	0.139372	0.136587	781	0.103228	0.080712	866	0.788401	0.105392	144	0.340821	0.0119396	441
Amam_01024	BP07_RS03555	tRNA 2-thiouridine synthesizing protein D	0.270136	0.260577	586	0.452278	0.00286313	442	0.13959	0.161731	780	0.164566	0.278241	645	1.3637	0.451563	46	0.867435	0.236622	141
Amam_01025	BP07_RS03560	hypothetical protein	0.953836	0.5399	180	1.38152	0.00381144	139	1.03984	0.891564	124	1.25004	0.603424	83	0.557926	0.543276	242	0.48044	0.0639254	302
Amam_01026	BP07_RS03565	lysyl-tRNA synthetase, class I	0.496911	0.584101	377	0.446444	0.00637856	449	0.209965	0.30892	561	0.204634	0.361599	540	0.510597	0.109962	274	0.348988	0.0720779	430
Amam_01027	BP07_RS03570	hypothetical protein	0.284438	0.511834	564	0.216953	0.00062114	715	0.123607	0.242231	825	0.12603	0.328221	780	0.183296	0.0239243	734	0.158376	0.0175136	891
Amam_01028	BP07_RS03575	Predicted transcriptional regulator, contains HTH domain	0.346636	0.206589	487	0.415045	0.0324377	467	0.335829	0.218741	393	0.191479	0.18516	561	0.241346	0.0694582	577	0.279616	0.0455249	560
Amam_01029	BP07_RS03580	methylamine methyltransferase corrinoid protein reductive activase	0.636757	0.137645	294	0.67608	0.00666927	308	0.590081	0.160595	220	0.28971	0.0920907	382	0.824211	0.14039	129	0.470981	0.0748754	308
Amam_01030	BP07_RS08315	Putative GTPases (G3E family)	1.01023	0.386381	166	1.01643	0.0340392	197	0.383969	0.107393	339	0.235366	0.0389801	470	1.15701	0.505246	66	0.765976	0.245349	163
Amam_01031	BP07_RS08320	N-methylhydantoinase A/oxoprolinase/acetone carboxylase, beta subunit	0.126601	0.11125	910	0.170473	0.000444493	834	0.105355	0.102708	896	0.105953	0.0655449	856	0.170348	0.145341	756	0.16136	0.0303591	879
Amam_01032	BP07_RS03595	Protein of unknown function (DUF2797)	0.0952118	0.0302687	1032	0.122343	0.00634342	962	0.115996	0.0702535	851	0.123247	0.0122283	793	0.0707096	0.0325225	1158	0.0691462	0.0134017	1240
Amam_01033	BP07_RS03600	type I restriction enzyme M protein	0.028959	0.00215431	1340	0.0407064	0.000742933	1322	0.0175095	0.00383288	1394	0.0122239	0.0208192	1390	0.0520518	0.0185456	1253	0.0459404	0.021147	1349
Amam_01034	BP07_RS03605	hypothetical protein	0.0106149	0.00272756	1467	0.0316605	0.00170531	1385	0.00630945	0.00264971	1489	0.00595318	0.0226534	1451	0.0373711	0.0277125	1344	0.027691	0.0245876	1442
Amam_01035	BP07_RS03610	hypothetical protein	0.00819527	0.00641976	1489	0.0116802	0.000273803	1485	0.00464125	0.00368157	1511	0.00146379	0.00732919	1543	0.0099316	0.00963894	1522	0.0136881	0.00400133	1508
Amam_01036	BP07_RS03615	type I restriction enzyme, S subunit	0.0351062	0.0174647	1301	0.0611831	0.00384161	1207	0.00644706	0.0046908	1487	0.00492087	0.0482494	1469	0.0191439	0.0152286	1460	0.0151741	0.0105678	1499
Amam_01037	BP07_RS03620	hypothetical protein	0.0341286	0.0084727	1310	0.0495841	0.000915586	1269	0.00414073	0.000532627	1522	0.00366196	0.0481028	1499	0.0116849	0.00763357	1507	0.0157011	0.0041652	1494
Amam_01038	BP07_RS03625	Uncharacterized conserved protein related to C-terminal domain of eukaryotic chaperone, SACSIN	0.00895508	0.0112239	1480	0.0118846	0.00378392	1483	0.0010526	0.00175141	1568	0.00120656	0.00248353	1550	0.00542076	0.00638597	1546	0.00608829	0.00272068	1542
Amam_01039	BP07_RS03630	type I restriction enzyme, R subunit	0.00988733	0.00634526	1474	0.0141997	0.000495412	1472	0.0101152	0.00764535	1449	0.0041435	0.00154799	1487	0.0188001	0.0103191	1465	0.0285881	0.00473836	1440
Amam_01040	BP07_RS03635	hypothetical protein	0.00471893	0.00361698	1539	0.00622233	0.000874328	1539	0.00448194	0.00353896	1514	0.00324791	0.00211647	1509	0.0102307	0.0094696	1520	0.0139513	0.0132007	1507
Amam_01041	-	hypothetical protein	0.00531558	0.00163845	1530	0.0108732	0.00125745	1490	0.00878875	0.0168973	1457	0.00921231	0.0080574	1423	0.0476767	0.043754	1282	0.0889249	0.103045	1156
Amam_01042	BP07_RS03640	hypothetical protein	0.0372957	0.0223833	1285	0.0545529	0.0043043	1245	0.0548985	0.065483	1161	0.0597807	0.0056585	1064	0.141825	0.107073	858	0.121563	0.00726651	1010
Amam_01043	BP07_RS03645	Histidinol phosphatase	0.0339411	0.0699054	1312	0.0377018	0.000343138	1347	0.0339257	0.0687938	1285	0.0162441	0.0725997	1362	0.0922626	0.0624804	1061	0.0778111	0.00359423	1207
Amam_01044	BP07_RS03650	RIO kinase 2	0.087413	0.170571	1063	0.0741063	0.000537008	1157	0.0458877	0.0894752	1216	0.0455382	0.120152	1155	0.0782616	0.0500874	1122	0.0673957	0.0111387	1249
Amam_01045	BP07_RS03655	Zn-dependent protease (includes SpoIVFB)	0.268192	0.546124	591	0.198435	0.002381	758	0.140486	0.290923	776	0.119519	0.379673	808	0.0608118	0.0296579	1206	0.0629002	0.00791423	1271
Amam_01046	BP07_RS03660	Predicted metal-binding protein	0.0756325	0.0939872	1112	0.0918679	0.000928595	1070	0.0582782	0.0794916	1147	0.0607686	0.0656301	1057	0.0447088	0.0135917	1301	0.0381441	0.00651431	1389
Amam_01047	BP07_RS03665	Adenylosuccinate synthetase	0.340998	0.32778	492	0.399499	0.00999387	478	0.235146	0.248426	511	0.387569	0.264628	283	0.272171	0.0741752	523	0.225475	0.0157223	684
Amam_01048	BP07_RS03670	pyruvate formate lyase activating enzyme	0.267853	0.222335	592	0.307165	0.00691144	572	0.178646	0.18318	648	0.332703	0.153459	326	0.247966	0.0677466	566	0.21821	0.0229499	701
Amam_01049	BP07_RS03675	FAD synthetase	0.27929	0.0876512	574	0.326096	0.0162369	556	0.206993	0.0592654	568	0.360995	0.0400783	301	0.257635	0.0379533	549	0.226675	0.0435592	678
Amam_01050	BP07_RS03680	hypothetical protein	0.106206	0.149999	984	0.125867	0.00166925	953	0.0861167	0.137141	988	0.154004	0.149322	683	0.135326	0.0164874	886	0.140925	0.0316786	951
Amam_01051	BP07_RS03685	transcriptional regulator, ArsR family	0.0701991	0.125562	1137	0.0569627	0.00209227	1230	0.0403991	0.0745474	1246	0.0787588	0.0816284	966	0.106036	0.019079	1002	0.0770548	0.0159542	1212
Amam_01052	BP07_RS03690	hypothetical protein	0.0395948	0.0386561	1269	0.0355826	0.003381	1364	0.00927577	0.0116877	1454	0.0132058	0.00145227	1384	0.0196544	0.00326657	1456	0.0176499	0.00596026	1480
Amam_01053	BP07_RS03695	Predicted transcriptional regulators	0.0220924	0.00560487	1392	0.0584233	0.00744407	1220	0.0276995	0.0114097	1325	0.00529183	0.00373302	1460	0.0138785	0.00757137	1494	0.0110531	0.00340209	1520
Amam_01054	BP07_RS03700	putative ABC transport system ATP-binding protein	0.0230218	0.0202076	1381	0.0400922	0.00218839	1329	0.0162841	0.0136192	1402	0.00750076	0.0176157	1439	0.0118404	0.00766858	1506	0.00652458	0.00667922	1540
Amam_01055	BP07_RS03705	putative ABC transport system permease protein	0.018737	0.0312514	1414	0.0286964	0.000471674	1399	0.00985279	0.0158957	1451	0.0108565	0.0346745	1403	0.010399	0.00697658	1519	0.0150753	0.00447383	1500
Amam_01056	BP07_RS03710	L-glutamine synthetase	0.242884	0.332125	645	0.210697	0.00902124	729	0.0670655	0.0816059	1098	0.0895103	0.213848	926	1.83857	1.15587	22	0.325632	0.0560845	469
Amam_01057	BP07_RS03715	hypothetical protein	0.0999817	0.0845132	1013	0.0924455	0.00125488	1065	0.0460667	0.0520474	1213	0.0352267	0.0294505	1225	0.127227	0.0439294	910	0.0921974	0.00735999	1140
Amam_01058	BP07_RS03720	shikimate kinase	0.168788	0.19935	805	0.149579	0.0121504	886	0.0954057	0.110217	934	0.101074	0.0989086	878	0.276599	0.11627	515	0.319324	0.0406809	478
Amam_01059	BP07_RS03725	chorismate mutase	0.196551	0.334117	733	0.21175	0.00542845	726	0.143736	0.274745	768	0.193831	0.331267	560	0.326806	0.187514	436	0.370824	0.0620628	403
Amam_01060	BP07_RS03730	5-(carboxyamino)imidazole ribonucleotide mutase	0.242921	0.429688	644	0.218589	0.0109437	707	0.221341	0.438019	540	0.184107	0.333723	589	0.114269	0.0480651	960	0.236161	0.0307477	660
Amam_01061	BP07_RS03735	phosphoglycerate mutase	0.335396	0.477426	499	0.360756	0.00940092	521	0.176198	0.27732	654	0.179689	0.455914	600	0.182724	0.0447755	736	0.78815	0.0243871	154
Amam_01062	BP07_RS03740	riboflavin synthase alpha chain	0.472756	0.790426	391	0.485871	0.0153676	425	0.335886	0.572328	392	0.235444	0.738158	469	0.436879	0.163009	328	1.28416	0.0755453	65
Amam_01063	BP07_RS03745	myo-inositol-1-phosphate synthase	0.596998	0.810594	317	0.550074	0.00428771	385	0.379042	0.548073	346	0.215531	0.625022	516	0.371789	0.114759	386	0.897101	0.0296646	138
Amam_01064	BP07_RS03750	zinc finger protein	0.276759	0.315659	577	0.255533	0.00193587	637	0.183722	0.213957	635	0.100682	0.236693	881	0.309933	0.0757269	460	0.297659	0.0446381	516
Amam_01065	-	hypothetical protein	0.292423	0.393554	554	0.3191	0.00440337	563	0.236323	0.316328	509	0.101114	0.405183	877	0.379555	0.0787966	379	0.448535	0.0387285	327
Amam_01066	-	desulfoferrodoxin ferrous iron-binding domain-containing protein	0.117156	0.141417	948	0.142817	0.00119184	909	0.133923	0.17447	798	0.121388	0.135539	801	0.107546	0.046004	999	0.108794	0.0147366	1080
Amam_01067	BP07_RS03770	Molybdopterin or thiamine biosynthesis adenylyltransferase	0.115056	0.184794	953	0.11044	0.00124763	1001	0.0598557	0.106861	1137	0.0502166	0.133878	1128	0.111675	0.0445948	974	0.191645	0.0384573	773
Amam_01068	BP07_RS03775	cobalt/nickel transport system ATP-binding protein	0.0142205	0.0232773	1442	0.0374628	0.000693724	1349	0.0181393	0.032099	1390	0.0178137	0.0508954	1346	0.223068	0.230127	613	0.572943	0.457253	232
Amam_01069	BP07_RS03780	cobalt/nickel transport system permease protein	0.0266859	0.0516676	1350	0.0570507	0.000164819	1229	0.0233451	0.0469028	1351	0.0341732	0.0910341	1235	0.151685	0.139711	827	0.302888	0.228881	508
Amam_01070	BP07_RS03785	cobalt/nickel transport protein	0.0621501	0.121832	1174	0.202617	0.000343937	745	0.0753104	0.153126	1043	0.133517	0.381764	751	0.550824	0.332453	248	0.907346	0.701306	136
Amam_01071	-	cobalt/nickel transport system permease protein	0.0554463	0.112765	1197	0.236599	0.00113741	672	0.0476692	0.0955167	1200	0.129906	0.458385	768	0.321544	0.20108	443	0.582827	0.460967	227
Amam_01072	BP07_RS08330	nucleoside deoxyribosyltransferase	0.16224	0.293788	823	0.1065	0.0023634	1015	0.0760573	0.136838	1040	0.0566623	0.14964	1093	0.0480172	0.0139634	1276	0.0572962	0.00902261	1293
Amam_01073	BP07_RS03800	glycyl-tRNA synthetase	0.188979	0.287024	747	0.174168	0.00502845	825	0.123258	0.195587	826	0.0802958	0.240359	955	0.142928	0.029083	854	0.121121	0.0146394	1012
Amam_01074	BP07_RS03805	diphthine synthase	0.0658757	0.119877	1158	0.058549	0.000470039	1216	0.0946732	0.167789	938	0.0661477	0.0924482	1035	0.146045	0.0900088	842	0.15489	0.042687	905
Amam_01075	BP07_RS03810	tRNA (guanine37-N1)- methyltransferase	0.0491016	0.0761886	1224	0.0406023	0.00171885	1324	0.0663626	0.114379	1101	0.0446025	0.0523791	1162	0.137575	0.0589798	873	0.115189	0.0205039	1043
Amam_01076	BP07_RS03815	hypothetical protein	0.175146	0.218572	788	0.194652	0.00130999	765	0.247715	0.387531	490	0.219423	0.234471	507	0.167921	0.0257198	764	0.186932	0.0313874	783
Amam_01077	BP07_RS03820	DNA repair exonuclease SbcCD nuclease subunit	0.388597	0.0520707	454	0.389276	0.0193943	487	0.231858	0.065712	518	0.314739	0.131975	352	0.16243	0.0442163	781	0.194667	0.0211053	763
Amam_01078	BP07_RS03825	exonuclease SbcC	0.117116	0.0745149	949	0.133936	0.00735886	934	0.0748053	0.0506307	1045	0.111542	0.0127705	830	0.135587	0.0294799	883	0.197061	0.0324723	753
Amam_01079	BP07_RS03830	phosphoglycerate kinase	0.559563	0.25123	342	0.864695	0.0184699	230	0.525277	0.357478	249	0.797622	0.77434	132	0.123996	0.0477151	920	0.144158	0.0331031	934
Amam_01080	BP07_RS03835	NADH dehydrogenase	0.0324317	0.045457	1318	0.035524	0.000304387	1365	0.0543817	0.0833556	1164	0.0433231	0.0400518	1171	0.0614592	0.00632075	1200	0.0803897	0.0147763	1198
Amam_01081	BP07_RS03840	DNA polymerase II large subunit	0.311336	0.327974	526	0.222266	0.0140539	702	0.0414118	0.0561531	1238	0.0673868	0.129198	1020	0.276857	0.0936237	514	0.174237	0.0159113	826
Amam_01082	BP07_RS03845	NitT/TauT family transport system ATP-binding protein	0.185586	0.160563	753	0.252338	0.00375137	647	0.156788	0.139102	718	0.173629	0.202306	615	0.133512	0.0569017	890	0.18981	0.0327559	777
Amam_01083	BP07_RS03850	NitT/TauT family transport system permease protein	0.259707	0.2166	610	0.242204	0.00589873	663	0.206007	0.18602	572	0.184211	0.152168	588	0.14663	0.0377046	840	0.14816	0.0204854	926
Amam_01084	BP07_RS03855	dihydrodipicolinate reductase	0.144025	0.17805	865	0.157611	0.00220357	866	0.160816	0.234789	701	0.128327	0.171184	775	0.312862	0.100491	457	0.309822	0.066435	499
Amam_01085	BP07_RS03860	dihydrodipicolinate synthase	0.225981	0.0323613	672	0.231042	0.0128286	684	0.25254	0.065297	483	0.186559	0.0255933	576	0.369829	0.0707106	387	0.322261	0.0437814	475
Amam_01086	BP07_RS03865	SSU ribosomal protein S17E	0.428932	0.0783138	423	0.655752	0.00258179	317	0.348022	0.131082	370	0.3476	0.381257	315	0.985277	0.268481	96	1.10137	0.311596	90
Amam_01087	-	hypothetical protein	0.25433	0.00547912	617	0.336135	0.0238402	546	0.0759789	0.0154914	1041	0.0577229	0.274651	1087	0.070189	0.0351985	1161	0.10918	0.0462625	1077
Amam_01088	BP07_RS03870	hypothetical protein	0.064738	0.117442	1161	0.0520366	0.00145903	1257	0.107345	0.203091	886	0.0510191	0.0819715	1123	0.0653239	0.0299774	1181	0.0903254	0.00693356	1146
Amam_01089	BP07_RS03875	Protoporphyrinogen oxidase	0.0672475	0.114649	1150	0.0551503	0.00128402	1242	0.0585357	0.100729	1145	0.0578486	0.0778284	1083	0.0321252	0.00411781	1368	0.0562339	0.0173374	1296
Amam_01090	BP07_RS03880	putative methanogenesis marker 13 metalloprotein	0.426768	0.33036	427	0.376507	0.0531858	506	0.310016	0.289966	413	0.207156	0.155081	532	0.318151	0.17947	448	0.313858	0.0847388	491
Amam_01091	BP07_RS08335	hypothetical protein	0.0824464	0.0831468	1082	0.101694	0.000593274	1032	0.0954252	0.100075	933	0.156669	0.0843561	677	0.0818402	0.0413702	1101	0.133305	0.0298035	974
Amam_01092	BP07_RS03890	Protein of unknown function (DUF2551)	0.275331	0.462992	580	0.30621	0.00212389	574	0.18629	0.345486	624	0.274664	0.417875	409	0.123843	0.0235548	923	0.229479	0.0239575	671
Amam_01093	BP07_RS03895	hypothetical protein	0.0164775	0.0261064	1424	0.0176161	0.000518405	1457	0.0277156	0.045669	1324	0.0237337	0.0247468	1306	0.0469135	0.0286896	1285	0.0776022	0.0188063	1210
Amam_01094	BP07_RS03900	hypothetical protein	0.301308	0.067058	541	0.409859	0.0242451	471	0.369091	0.130817	355	0.458535	0.00184587	235	0.252574	0.156444	559	0.231406	0.0218794	665
Amam_01095	BP07_RS03905	TIGR00267 family protein	0.0809454	0.129964	1089	0.0845855	0.00192513	1102	0.0960049	0.153384	932	0.133348	0.111137	755	0.114797	0.0638003	958	0.173332	0.0206245	834
Amam_01096	BP07_RS03910	inhibitor of cysteine peptidase	0.0804022	0.123774	1093	0.0683014	0.00338049	1180	0.0633391	0.10346	1117	0.0929111	0.0814613	911	0.130888	0.0499708	897	0.335688	0.0644161	450
Amam_01097	-	Small nucleolar RNA sR3
Amam_01098	BP07_RS03920	hydrogenase expression/formation protein	0.0645752	0.0989824	1162	0.0877523	0.000841634	1090	0.0422622	0.0649957	1230	0.0517751	0.10057	1117	0.099593	0.0469965	1026	0.206263	0.0726643	736
Amam_01099	-	tRNA_Val_GAC
Amam_01100	BP07_RS08040	5-formaminoimidazole-4-carboxamide-1-(beta)-D-ribofuranosyl 5'-monophosphate synthetase	0.0953392	0.129782	1031	0.0903481	0.00447552	1072	0.068757	0.0981515	1090	0.0417633	0.074718	1180	0.192017	0.0518445	706	0.213087	0.0298839	719
Amam_01101	BP07_RS08045	Uncharacterized protein, contains HEPN domain, UPF0332 family	0.0829834	0.0724265	1079	0.172138	0.0191737	827	0.0130076	0.0176504	1428	0.0229955	0.111196	1310	0.0319052	0.010534	1371	0.0204154	0.00982437	1475
Amam_01102	BP07_RS08050	Predicted nucleotidyltransferases	0.583539	0.0532186	328	1.39906	0.104064	136	0.0742092	0.049273	1050	0.113802	1.8128	827	0.0327996	0.0221893	1363	0.0266926	0.014509	1449
Amam_01103	BP07_RS08055	Superfamily II DNA or RNA helicase	0.00212376	0.00188567	1571	0.00241049	0.000233945	1570	0.000772889	0.000173075	1571	0.000216417	0.000760771	1577	0.00307661	0.0025604	1565	0.0030676	0.00294037	1561
Amam_01104	BP07_RS08065	all-trans-retinol 13,14-reductase	0.0059871	0.00613409	1523	0.0105667	0.000111473	1493	0.00165787	0.00157739	1558	0.00203441	0.00146021	1532	0.00471595	0.00350617	1553	0.0081976	0.00560526	1534
Amam_01105	BP07_RS08070	hypothetical protein	0.000960068	0.00153859	1581	0.00386396	9.59967e-05	1555	0.000499541	0.000647197	1579	0.000473438	0.000318449	1567	0.00222589	0.00296517	1571	0.00196732	0.00340749	1568
Amam_01106	BP07_RS08075	hypothetical protein	0.00756541	0.00630588	1499	0.00767046	0.000801586	1524	0.0098643	0.0105738	1450	0.00433916	0.00564028	1479	0.0203092	0.0298821	1451	0.0123951	0.00803857	1516
Amam_01107	BP07_RS08080	Protein of unknown function (DUF3796)	0.00876442	0.00326417	1481	0.0112639	0.0014118	1488	0.0108029	0.0151386	1442	0.0019539	0.00947809	1535	0.0171193	0.0160759	1475	0.0142989	0.013355	1505
Amam_01108	BP07_RS08085	Predicted restriction endonuclease	0.0460247	0.00121262	1239	0.0612818	0.00441658	1206	0.0346632	0.00637914	1280	0.00888042	0.0497104	1428	0.0872621	0.0724904	1079	0.0864618	0.0231557	1172
Amam_01109	BP07_RS08090	Uncharacterized conserved protein, contains HEPN domain	0.024867	0.0172293	1362	0.0347782	0.00230736	1371	0.0185718	0.0154888	1386	0.00925393	0.00269625	1422	0.032859	0.0254086	1362	0.0389165	0.0159337	1384
Amam_01110	-	hypothetical protein	0.0117577	0.00726491	1457	0.0496366	0.000508971	1267	0.00975035	0.000386237	1452	0.00481962	0.0366284	1473	0.0356861	0.0319282	1349	0.0397392	0.00400011	1381
Amam_01111	BP07_RS08100	hypothetical protein	0.00302326	0.00102197	1557	0.00724307	1.74429e-05	1527	0.00833211	0.00621615	1462	0.00416265	0.00171289	1483	0.0129279	0.0172217	1497	0.0172192	0.0151613	1482
Amam_01112	BP07_RS08105	hypothetical protein	0.00752399	0.00415444	1500	0.0104937	0.000156483	1496	0.023297	0.0172395	1353	0.00920076	0.00308284	1424	0.0235201	0.0153258	1424	0.0472628	0.0289591	1338
Amam_01113	BP07_RS08110	Protein of unknown function (DUF3796)	0.0226052	0.0157944	1384	0.039834	0.00529579	1331	0.0239704	0.00445388	1344	0.00916	0.0339186	1425	0.0341591	0.0369205	1360	0.0333837	0.00756142	1415
Amam_01114	-	hypothetical protein	0.00436004	0.00693177	1542	0.00383762	0.000787881	1559	0.00248569	0.00527293	1546	0.00221185	0.00642813	1527	0.0123121	0.0125872	1499	0.00157474	0.00272753	1569
Amam_01115	BP07_RS08115	hypothetical protein	0.00130238	0.00183771	1578	0.00125938	0.000335744	1577	0.00146115	0.00205098	1561	0.000444225	0.000138838	1569	0.00250415	0.00254833	1569	0.00491499	0.00433116	1553
Amam_01116	BP07_RS08120	Putative small multi-drug export protein	0.0078981	0.0133554	1493	0.00700848	0.000744134	1531	0.0159454	0.0299647	1406	0.0103193	0.0105455	1409	0.0120094	0.0131379	1504	0.00838896	0.00739247	1532
Amam_01117	BP07_RS08125	CRISPR-associated endonuclease/helicase Cas3	0.0247077	0.0143379	1363	0.0162363	0.00334848	1465	0.0188821	0.00916158	1384	0.00761658	0.0013	1435	0.0356949	0.0307994	1348	0.0956752	0.0731104	1127
Amam_01118	BP07_RS08130	CRISPR-associated protein, Cmr6 family	0.0199221	0.0108118	1407	0.0186831	0.00145545	1451	0.0136792	0.0120156	1424	0.00505614	0.00515953	1467	0.02913	0.0271605	1386	0.077468	0.043782	1211
Amam_01119	BP07_RS08135	CRISPR-associated protein, Cmr5 family	0.0213633	0.00421052	1395	0.0349323	0.00117228	1369	0.0155767	0.00187258	1412	0.0045589	0.0290719	1476	0.0448025	0.0358031	1300	0.0920779	0.0807521	1141
Amam_01120	BP07_RS08140	CRISPR-associated protein, Cmr4 family	0.0178179	0.00538936	1417	0.0465043	0.000322835	1287	0.0143688	0.000312632	1416	0.00379066	0.0278581	1497	0.0479702	0.0391819	1278	0.122052	0.071617	1009
Amam_01121	BP07_RS08150	CRISPR-associated protein Csx1	0.0165597	0.00763188	1423	0.0399287	0.00073066	1330	0.0203123	0.0100015	1377	0.00621627	0.00054506	1449	0.0320883	0.0326707	1369	0.0511219	0.0376056	1316
Amam_01122	BP07_RS08155	CRISPR-associated protein Cmr3	0.0198733	0.0206314	1408	0.0541691	0.00360551	1247	0.0254866	0.00784391	1338	0.00596473	0.048166	1450	0.0555411	0.0440966	1235	0.111872	0.0636716	1060
Amam_01123	BP07_RS08160	CRISPR-associated protein, Cmr2 family	0.0105299	0.00320059	1470	0.0217347	0.000356624	1434	0.0217076	0.0120618	1366	0.00761572	0.00946449	1436	0.0346893	0.0322682	1355	0.0702613	0.0427914	1236
Amam_01124	BP07_RS08165	CRISPR-associated protein Cmr1	0.00178711	0.00957395	1574	0.00302457	0.000187149	1564	0.0146163	0.00381962	1414	0.00217974	0.00165872	1530	0.0303082	0.0286902	1380	0.0664162	0.0260324	1257
Amam_01125	BP07_RS08170	CRISPR-associated protein Cas5h	0.00526925	0.0251919	1532	0.0105476	0.000837366	1494	0.0638802	0.0369432	1114	0.0217112	0.00689377	1318	0.11101	0.0736567	979	0.172652	0.098936	835
Amam_01126	BP07_RS08175	CRISPR-associated protein Cst2	0.0150106	0.0408946	1433	0.0251529	0.0013183	1420	0.135574	0.106453	792	0.033654	0.0228683	1238	0.158623	0.0840456	798	0.29403	0.168254	523
Amam_01127	BP07_RS08180	hypothetical protein	0.00830547	0.0193866	1486	0.0174713	0.000479152	1458	0.0391954	0.0147178	1255	0.00518876	0.00451556	1464	0.0407345	0.0127555	1326	0.0642025	0.0300031	1265
Amam_01128	BP07_RS08185	CRISPR-associated protein Cas5, subtype I-A/APERN	0.0097592	0.00683183	1475	0.00956704	0.00099761	1502	0.0324519	0.0106398	1293	0.00904721	0.000834416	1426	0.0302054	0.0254345	1382	0.0581048	0.0327075	1286
Amam_01129	BP07_RS08190	CRISPR-associated autoregulator, Csa2 family	0.0406731	0.00946043	1259	0.056367	0.00198811	1234	0.0776377	0.0455485	1028	0.0421479	0.0186752	1177	0.0821315	0.067784	1100	0.211808	0.137052	722
Amam_01130	BP07_RS08195	hypothetical protein	0.0223826	0.0349665	1387	0.0485943	0.00345045	1275	0.0515457	0.0130393	1181	0.0239899	0.028131	1303	0.0534706	0.0506777	1244	0.201084	0.127888	747
Amam_01131	BP07_RS08200	hypothetical protein	0.0148871	0.0154546	1435	0.0313381	0.00192842	1388	0.0301021	0.00474485	1306	0.00873891	0.0172027	1429	0.0478683	0.0425953	1279	0.11794	0.0667147	1022
Amam_01132	BP07_RS08205	CRISPR-associated endonuclease/helicase Cas3	0.0235768	0.00855888	1377	0.0321934	0.0012679	1381	0.0396955	0.0062016	1251	0.0190064	0.00960004	1335	0.0411347	0.0316107	1324	0.0644904	0.0268685	1264
Amam_01133	-	CRISPR-associated endoribonuclease Cas6	0.00817863	0.0052194	1490	0.0209124	7.93758e-05	1439	0.00860113	0.006239	1460	0.00349303	0.0128994	1504	0.104669	0.0364302	1005	0.23126	0.109242	666
Amam_01134	BP07_RS08210	hypothetical protein	0.0460348	0.0230719	1238	0.0881956	0.00675367	1087	0.0236531	0.0191332	1346	0.0167095	0.0896569	1357	0.0641776	0.0433617	1183	0.156334	0.0741688	899
Amam_01135	BP07_RS08220	CRISPR-associated protein, Cas6 family	0.0757167	0.0102311	1111	0.100612	0.0100753	1035	0.0722152	0.00722217	1069	0.0381667	0.0311278	1199	0.100906	0.0272303	1019	0.142894	0.0811831	943
Amam_01136	BP07_RS08225	hypothetical protein	0.0022869	0.00151933	1569	0.00417943	0.0004081	1550	0.000709534	0.00023804	1575	0.000737267	0.00103604	1561	0.00733983	0.00396145	1541	0.00517615	0.00194604	1552
Amam_01137	BP07_RS00230	Predicted RNA binding protein YcfA, dsRBD-like fold, HicA-like mRNA interferase family	0.099333	0.120489	1016	0.10775	0.00661964	1009	0.122524	0.155528	832	0.068116	0.0659272	1018	0.127308	0.0282731	909	0.206531	0.0504905	735
Amam_01138	BP07_RS00225	Uncharacterized conserved protein	0.163317	0.107589	819	0.244495	0.00223214	656	0.21378	0.160632	553	0.152691	0.0424849	686	0.100738	0.0406988	1020	0.139812	0.0276951	958
Amam_01139	-	hypothetical protein	0.011195	0.0211799	1463	0.00588738	5.25325e-06	1543	0.00598332	0.0108274	1491	0.003862	0.00726006	1492	0.00545586	0.00642731	1545	0.00698288	0.00632442	1537
Amam_01140	BP07_RS00220	hypothetical protein	0.0110471	0.0120666	1465	0.0164984	0.000726521	1463	0.00766805	0.00881618	1469	0.0103076	0.00727879	1410	0.0262855	0.0173522	1405	0.0362201	0.0119239	1401
Amam_01141	BP07_RS00215	CRISPR-associated protein, Cas2 family	0.0147743	0.0107914	1436	0.0278436	0.00178221	1404	0.0355075	0.00484162	1277	0.0365131	0.000940324	1215	0.0479851	0.0378717	1277	0.055649	0.0235693	1298
Amam_01142	BP07_RS00210	CRISPR-associated protein, Cas1 family	0.00452115	0.00412706	1540	0.00687666	0.000250319	1532	0.00681973	0.00493843	1482	0.00525432	0.00530181	1462	0.0226392	0.00973726	1434	0.0207436	0.0112584	1472
Amam_01143	BP07_RS00205	CRISPR-associated exonuclease Cas4	0.00548097	0.00308999	1527	0.0132951	0.000695428	1476	0.00874107	0.00116624	1458	0.00482081	0.00624994	1472	0.0431516	0.00596099	1310	0.0376226	0.0217995	1390
Amam_01144	-	hypothetical protein	0.0238958	0.0475536	1373	0.0170019	0.00155081	1461	0.0528314	0.108817	1175	0.0191619	0.0261081	1333	0.0456844	0.0229285	1295	0.0617652	0.0156541	1276
Amam_01145	-	hypothetical protein	10.2643	11.9199	9	13.4625	0.0934319	8	8.9011	11.5194	13	10.5939	20.0179	6	19.1379	0.862542	1	22.1468	0.977286	1
Amam_01146	BP07_RS04735	5-methyltetrahydropteroyltriglutamate--homocysteine methyltransferase	0.0785705	0.093269	1099	0.0798501	0.00106674	1123	0.072298	0.0948894	1067	0.0581142	0.0625655	1081	0.0658294	0.0319317	1176	0.0470741	0.00377462	1341
Amam_01147	BP07_RS04740	FO synthase subunit 2	0.530708	0.517017	358	0.440366	0.0090349	450	0.377667	0.379304	347	0.208942	0.415713	529	0.301169	0.0244712	469	0.279663	0.0351103	559
Amam_01148	-	hypothetical protein	0.267275	0.430069	594	0.183156	0.0187938	801	0.187792	0.323051	613	0.104655	0.301718	861	0.199792	0.0270085	674	0.21495	0.0283378	707
Amam_01149	BP07_RS04750	hypothetical protein	0.099045	0.163701	1019	0.0582688	0.000867012	1221	0.0712942	0.11601	1075	0.0410695	0.0793732	1183	0.108306	0.0177853	994	0.138449	0.0186776	959
Amam_01150	BP07_RS04755	Glycosyltransferase involved in cell wall bisynthesis	0.0262267	0.0392083	1355	0.0279282	0.000396732	1403	0.0280655	0.0434728	1321	0.0229815	0.0306385	1311	0.386788	0.0392456	374	0.327465	0.105384	467
Amam_01151	BP07_RS04760	Predicted glycosyl hydrolase, GH43/DUF377 family	0.10406	0.141256	991	0.138478	0.000961189	920	0.0902345	0.133521	967	0.0689032	0.144598	1011	0.11624	0.0562645	954	0.100687	0.0140213	1105
Amam_01152	BP07_RS04765	mannose-1-phosphate guanylyltransferase (GDP) /mannose-6-phosphate isomerase, type 2	0.0368577	0.0335152	1288	0.0552231	0.00224142	1241	0.017967	0.0163298	1392	0.0212899	0.00835653	1319	0.034287	0.0138069	1358	0.0426957	0.0162824	1364
Amam_01153	-	HgcC family RNA
Amam_01154	BP07_RS04770	hydroxymethylbilane synthase	0.0671997	0.123093	1151	0.0632938	0.00278561	1199	0.0482517	0.0930759	1198	0.0296894	0.0927054	1264	0.102422	0.061218	1014	0.0625013	0.00924296	1273
Amam_01155	-	hypothetical protein	0.00351041	0.0074467	1549	0.00315693	0	1563	0.0046731	0.00991314	1510	0.000361618	0.00417958	1573	0.00354722	0.00614397	1563	0.00920169	0.00798336	1529
Amam_01156	BP07_RS04775	Uncharacterized conserved protein	0.87455	0.154338	195	0.834381	0.00903274	242	0.509189	0.0621478	257	0.48011	0.151121	224	0.142864	0.0723357	855	0.172328	0.00577988	836
Amam_01157	-	hypothetical protein	0.235594	0.380257	656	0.187175	0.000108771	788	0.134353	0.234872	797	0.170888	0.258048	622	0.0536379	0.0279812	1243	0.0328825	0.0286516	1417
Amam_01158	BP07_RS04780	ubiquinone biosynthesis protein	0.10001	0.166047	1011	0.0749471	0.00115494	1148	0.0543729	0.0960086	1165	0.0662023	0.120324	1031	0.0518455	0.0146369	1255	0.0672155	0.00887677	1250
Amam_01159	BP07_RS04785	6,7-dimethyl-8-ribityllumazine synthase	0.597779	0.0372595	316	0.489033	0.034865	423	0.173089	0.0193024	660	0.314991	0.427976	351	0.287776	0.0782799	493	0.376351	0.0571551	398
Amam_01160	BP07_RS04790	aspartate aminotransferase	0.252675	0.115031	623	0.186576	0.0138614	790	0.0926024	0.0796044	952	0.222113	0.019205	499	0.248142	0.037286	564	0.293658	0.0311493	524
Amam_01161	BP07_RS04795	hypothetical protein	0.111731	0.102184	967	0.0889818	0.00670028	1079	0.0774683	0.0855162	1030	0.176203	0.0409123	606	0.16399	0.00363791	775	0.193808	0.0450261	767
Amam_01162	BP07_RS04800	hypothetical protein	0.0318087	0.0575596	1325	0.0274524	0.000383089	1406	0.0265315	0.0455961	1331	0.0561779	0.0418963	1096	0.0835487	0.0103266	1094	0.142863	0.0224769	944
Amam_01163	BP07_RS04805	arginyl-tRNA synthetase	0.18352	0.157954	760	0.156411	0.0102501	869	0.10609	0.120647	893	0.107909	0.07033	845	0.157501	0.0473912	805	0.143631	0.0226043	941
Amam_01164	BP07_RS04810	HSP20 family protein	0.302082	0.00670648	538	0.61672	0.0171582	338	0.454641	0.136095	291	0.756927	0.356123	140	1.44362	1.58156	40	1.03401	0.0609183	100
Amam_01165	-	hypothetical protein	0.0406861	0.0477752	1258	0.0547721	0.00179705	1244	0.0472348	0.0622145	1204	0.0446789	0.0659895	1161	0.0709179	0.0193639	1157	0.0524053	0.0117368	1308
Amam_01166	BP07_RS04820	Diadenosine tetraphosphatase ApaH/serine/threonine protein phosphatase, PP2A family	0.0670786	0.0704216	1152	0.0458672	0.0018012	1291	0.0423853	0.0440192	1229	0.0496021	0.0135352	1135	0.041221	0.00986859	1323	0.0341601	0.0095443	1410
Amam_01167	BP07_RS04825	SAM-dependent methyltransferases related to tRNA (uracil-5-)-methyltransferase	0.0401732	0.0685595	1266	0.0273367	0.00257736	1407	0.0225727	0.0399869	1358	0.0289131	0.0357196	1271	0.0303039	0.014315	1381	0.0462972	0.00412561	1348
Amam_01168	BP07_RS04830	TP53 regulating kinase	0.0647611	0.0903489	1160	0.0584645	0.0010384	1219	0.0495759	0.0722156	1190	0.0408396	0.0512841	1184	0.058267	0.0119799	1219	0.103854	0.0273026	1094
Amam_01169	BP07_RS04835	replicative DNA helicase Mcm	0.125881	0.0879424	917	0.178584	0.00258789	813	0.0474276	0.041624	1203	0.0672005	0.00592466	1022	0.0502887	0.00816333	1265	0.0569242	0.0177743	1295
Amam_01170	BP07_RS04840	F420H2 dehydrogenase subunit A	1.36656	0.29613	103	1.3513	0.0610305	145	0.184943	0.0720402	630	0.212461	0.800442	521	0.650993	0.167385	192	0.503882	0.142009	281
Amam_01171	BP07_RS04845	F420H2 dehydrogenase subunit B	0.834531	0.366059	209	0.847595	0.00200847	238	0.15919	0.035237	709	0.225177	0.227678	491	0.635223	0.0791213	199	0.641883	0.0635137	200
Amam_01172	BP07_RS04850	NADH-quinone oxidoreductase subunit C	0.564862	0.659406	336	0.564955	0.0676805	377	0.128512	0.198189	810	0.231702	0.345888	478	0.546111	0.169062	252	0.510801	0.0792666	275
Amam_01173	BP07_RS04855	NADH-quinone oxidoreductase subunit D	0.604349	0.791297	308	0.581922	0.00782128	363	0.144085	0.223253	767	0.227602	0.511619	489	0.422065	0.166387	338	0.543311	0.0791375	252
Amam_01174	BP07_RS04860	F420H2 dehydrogenase subunit H	0.613228	0.767806	303	0.53501	0.00955453	394	0.119512	0.173411	838	0.189708	0.369349	564	0.171915	0.130265	754	0.14962	0.0348394	920
Amam_01175	BP07_RS04865	NADH-quinone oxidoreductase subunit I	0.689347	0.527456	267	0.765219	0.000797717	272	0.145729	0.0850169	762	0.249574	0.225211	441	0.324797	0.308733	438	0.374709	0.0902221	400
Amam_01176	BP07_RS04870	NADH-quinone oxidoreductase subunit J	0.758958	0.77978	236	0.707526	0.0537821	289	0.159067	0.215304	710	0.204818	0.351331	539	0.228598	0.181488	605	0.253913	0.0320571	615
Amam_01177	-	NADH-quinone oxidoreductase subunit J	0.949083	0.774248	181	0.897425	0.118901	220	0.169063	0.140561	670	0.259441	0.036755	432	0.116887	0.11897	952	0.131379	0.0406028	981
Amam_01178	BP07_RS04880	NADH-quinone oxidoreductase subunit K	1.94806	0.579798	66	2.34967	0.105363	70	0.294798	0.0720391	432	0.539653	1.52385	201	0.212426	0.186714	643	0.277367	0.0904448	564
Amam_01179	BP07_RS04885	NADH-quinone oxidoreductase subunit L	0.613554	0.625206	302	0.637702	0.0535957	329	0.134614	0.173604	796	0.142541	0.178587	719	0.136589	0.132485	876	0.161106	0.0256708	881
Amam_01180	BP07_RS04890	F420H2 dehydrogenase subunit M	1.3356	0.749831	108	1.47243	0.0360558	124	0.224614	0.0543022	531	0.260871	0.596819	430	0.128116	0.121455	906	0.143946	0.0168614	939
Amam_01181	BP07_RS04895	F420H2 dehydrogenase subunit N	1.22741	1.1382	122	1.31502	0.0414139	151	0.145298	0.173034	763	0.17145	0.387077	621	0.134531	0.114854	888	0.216124	0.0318728	705
Amam_01182	BP07_RS04900	F420H2 dehydrogenase subunit O	0.838339	1.03236	207	0.994654	0.0209547	199	0.0835861	0.129727	998	0.135308	0.637252	744	0.419861	0.315776	343	0.770321	0.0806775	161
Amam_01183	BP07_RS04910	PAS domain S-box-containing protein	0.190828	0.304402	742	0.188742	0.0022593	784	0.0770407	0.130786	1032	0.0714867	0.165978	1000	0.232895	0.0255904	594	0.156056	0.0620674	900
Amam_01186	BP07_RS04915	Uncharacterized protein (DUF2193)	6.84701	31.3026	12	7.5584	0.640956	15	66.7159	40.1495	1	18.7271	2.73055	2	0.421958	0.26769	340	0.055146	0.0132055	1301
Amam_01187	BP07_RS04920	glycerol uptake facilitator protein	3.28695	7.46063	34	3.73674	0.18509	48	16.9721	7.17695	7	6.27805	0.629203	14	0.0794511	0.0275986	1115	0.0237581	0.00664846	1457
Amam_01188	-	HgcC family RNA
Amam_01189	BP07_RS04925	fanconi anemia group M protein	0.0472365	0.0394847	1231	0.0455526	0.00208765	1296	0.0398278	0.0428739	1250	0.034611	0.0226567	1232	0.0638738	0.0167621	1185	0.0799482	0.0104465	1199
Amam_01190	BP07_RS04930	ferredoxin-nitrite reductase	0.0239629	0.00572565	1372	0.0463906	0.00253779	1288	0.0232214	0.000177746	1355	0.0166813	0.021206	1358	0.0264536	0.0095999	1403	0.0409476	0.00993759	1377
Amam_01191	BP07_RS04935	TusA-related sulfurtransferase	0.0174394	0.0124539	1420	0.0310996	0.000275517	1389	0.0233062	0.00264328	1352	0.0178274	0.00129946	1345	0.0416549	0.0154	1320	0.0586721	0.025071	1284
Amam_01192	BP07_RS04940	dissimilatory adenylylsulfate reductase alpha subunit precursor	0.0292468	0.0151124	1338	0.0446854	0.0046852	1301	0.0533682	0.036408	1170	0.0496277	0.0363747	1133	0.0350147	0.00708032	1353	0.0602154	0.0110947	1281
Amam_01193	BP07_RS04945	adenylylsulfate reductase subunit B	0.0504565	0.0208154	1217	0.0483474	0.00484045	1277	0.0466087	0.0136887	1210	0.0553929	0.0062616	1102	0.0609548	0.0186077	1204	0.0707872	0.0128019	1233
Amam_01194	BP07_RS04950	sulfate adenylyltransferase	0.0283501	0.0254997	1346	0.0393315	0.0012792	1334	0.0334481	0.0346989	1288	0.0347368	0.0185129	1229	0.0229253	0.00838185	1431	0.0361777	0.0105106	1403
Amam_01195	BP07_RS04955	TusA-related sulfurtransferase	0.0272306	0.0291889	1349	0.0319281	0.00146508	1384	0.0159078	0.0280281	1407	0.0227739	0.031054	1312	0.0229417	0.00370669	1430	0.0409888	0.0178121	1375
Amam_01196	BP07_RS04960	Peroxiredoxin family protein	0.0129271	0.0196604	1451	0.0217497	0.00216233	1433	0.010903	0.0162617	1441	0.00927502	0.0185444	1421	0.0180986	0.0147738	1468	0.0209639	0.0221841	1471
Amam_01197	BP07_RS04965	threonine synthase	0.0218979	0.0356223	1393	0.0201659	0.00215543	1442	0.0161616	0.0307558	1403	0.0116255	0.028359	1396	0.035466	0.00755878	1352	0.0293999	0.00870473	1436
Amam_01198	BP07_RS04970	molybdopterin synthase sulfur carrier subunit	0.0244133	0.0318387	1365	0.0289681	0.0017165	1395	0.0160613	0.0248892	1404	0.0117976	0.0228254	1393	0.0798535	0.0142449	1113	0.088871	0.015222	1158
Amam_01199	BP07_RS04975	Molybdopterin or thiamine biosynthesis adenylyltransferase	0.0535852	0.0844087	1202	0.0360669	0.00116869	1359	0.0273768	0.0492715	1327	0.0203696	0.034675	1324	0.041986	0.00573219	1318	0.0518395	0.016989	1313
Amam_01200	BP07_RS04980	tRNA 2-thiouridine synthesizing protein A	0.126242	0.230098	913	0.0699885	0.005877	1172	0.0684184	0.133066	1094	0.0496146	0.0992396	1134	0.118544	0.00691902	945	0.170614	0.0363583	840
Amam_01201	BP07_RS08380	Uncharacterized conserved protein, DUF169 family	0.200198	0.145038	721	0.141234	0.0110208	912	0.11157	0.0702256	873	0.0838689	0.0685547	945	0.144175	0.0417419	850	0.154435	0.0178246	906
Amam_01202	BP07_RS04990	Sep-tRNA:Cys-tRNA synthase	0.160065	0.114222	827	0.0940197	0.0104795	1057	0.115407	0.078158	854	0.0687511	0.0545614	1012	0.176829	0.0605462	745	0.134573	0.0444829	968
Amam_01203	BP07_RS04995	Thioredoxin domain-containing protein	0.149425	0.0404695	854	0.109581	0.00234244	1005	0.250756	0.168168	487	0.0984537	0.0560366	889	0.375071	0.143335	380	0.381675	0.0547871	390
Amam_01204	BP07_RS05000	hypothetical protein	0.0101232	0.0193992	1472	0.00654048	0.00107887	1535	0.00829182	0.0157415	1463	0.00333139	0.00982494	1507	0.0032149	0.00150318	1564	0.0104396	0.0077395	1523
Amam_01205	BP07_RS05005	myo-inositol-1-phosphate synthase	0.113164	0.0876628	961	0.1911	0.00983134	778	0.0468405	0.0411388	1208	0.0287583	0.0260116	1272	0.0988427	0.0730415	1029	0.213727	0.063786	711
Amam_01206	BP07_RS05010	CDP-L-myo-inositol myo-inositolphosphotransferase	0.0341872	0.0533141	1309	0.0424692	0.00344157	1312	0.023607	0.0371404	1348	0.0156965	0.0483682	1368	0.0349758	0.0015208	1354	0.0780338	0.0455456	1205
Amam_01207	-	Predicted site-specific integrase-resolvase	0.0013617	0.00136716	1577	0.00107168	0.000804638	1579	0.00251754	0.00462369	1544	0.000944537	0.00133405	1556	0.0228935	0.0097003	1432	0.0729004	0.00884965	1226
Amam_01208	-	putative transposase	0.0063359	0.00527725	1518	0.00394745	0.00140046	1554	0.00570409	0.00916309	1495	0.00414298	0.000548885	1488	0.0164152	0.010384	1478	0.0309863	0.00409921	1427
Amam_01209	-	tRNA_Leu_GAG
Amam_01210	BP07_RS05030	hypothetical protein	0.0931798	0.0717455	1046	0.0936484	0.00798137	1060	0.0559234	0.0575902	1155	0.0322879	0.0197435	1244	0.0739558	0.0284487	1140	0.419616	0.0614602	353
Amam_01211	-	tRNA_Leu_GAG
Amam_01212	BP07_RS05040	hypothetical protein	0.500972	0.304545	374	0.54369	0.00337877	387	0.495346	0.401573	265	0.562586	0.165073	193	0.0458514	0.0109723	1291	0.0456202	0.0298648	1350
Amam_01213	BP07_RS05045	hypothetical protein	0.0498784	0.0830057	1223	0.038505	0.000328616	1339	0.0294032	0.0529117	1313	0.0292564	0.0526221	1267	0.0654485	0.0157974	1178	0.0700752	0.0161576	1238
Amam_01214	BP07_RS05050	Biotin carboxylase	0.230135	0.097961	664	0.184477	0.00655143	796	0.228398	0.116809	524	0.209779	0.039007	526	0.236194	0.0846507	588	0.219283	0.0218605	696
Amam_01215	BP07_RS05050	Acetyl/propionyl-CoA carboxylase, alpha subunit	0.454041	0.00224841	402	0.474247	0.0212683	429	0.440927	0.0121681	299	0.274702	0.0788779	408	0.236194	0.0846507	588	0.219283	0.0218605	696
Amam_01216	BP07_RS05055	DNA-3-methyladenine glycosylase III	0.102718	0.128222	999	0.105339	0.000701505	1017	0.0828023	0.122064	1005	0.0511658	0.0956792	1121	0.111337	0.0320358	976	0.15933	0.0202272	888
Amam_01217	BP07_RS05060	Preprotein translocase subunit Sec61beta	0.386803	0.426355	457	0.324464	0.00380293	560	0.364934	0.52387	358	0.178123	0.196059	602	0.286081	0.0831371	499	0.239181	0.0431256	647
Amam_01218	BP07_RS05065	acetyl-CoA decarbonylase/synthase beta subunit	0.758004	0.0715599	237	0.637913	0.016245	328	0.775434	0.141957	173	0.211016	0.0024774	524	0.444994	0.0285184	321	0.48578	0.102043	297
Amam_01219	BP07_RS05070	acetyl-CoA decarbonylase/synthase epsilon subunit	0.343233	0.249284	489	0.227488	0.00971738	691	0.251931	0.197172	484	0.0673788	0.129801	1021	0.343475	0.0478246	415	0.293077	0.113454	525
Amam_01220	BP07_RS05075	acetyl-CoA decarbonylase/synthase alpha subunit	0.401362	0.357011	439	0.319364	0.00783259	562	0.25311	0.262878	481	0.100057	0.211978	885	0.495155	0.218317	284	0.336968	0.0595358	449
Amam_01221	BP07_RS05080	aminotransferase	0.517031	0.415195	365	0.378403	0.00314363	503	0.159035	0.165666	711	0.229383	0.146915	484	0.279057	0.0698069	510	0.404112	0.0222925	366
Amam_01222	BP07_RS05085	transcriptional regulator, AsnC family	0.8838	0.519218	193	0.645469	0.000626036	323	0.470106	0.266438	287	0.414511	0.135115	261	0.645432	0.0564711	195	1.05267	0.221119	95
Amam_01223	BP07_RS05090	Uncharacterized coiled-coil protein, contains DUF342 domain	1.1331	0.28487	143	0.94845	0.0223493	208	0.649919	0.0145602	200	0.492458	0.00473596	216	0.660031	0.103302	187	0.84141	0.282844	146
Amam_01224	BP07_RS05095	phosphoserine phosphatase	3.94223	0.679688	28	3.43984	0.0407273	51	1.78808	1.24171	82	0.985639	2.63052	105	0.890346	0.132117	115	1.24157	0.411626	70
Amam_01225	BP07_RS05100	geranylgeranylglycerol-phosphate geranylgeranyltransferase	0.0751429	0.100667	1114	0.0780408	0.000500393	1135	0.0408177	0.0621656	1241	0.0352352	0.0732838	1224	0.0670777	0.00519344	1171	0.0571739	0.0137279	1294
Amam_01226	BP07_RS05105	quinolinate synthetase	0.108941	0.187174	972	0.136525	0.000712998	926	0.114549	0.208824	857	0.109163	0.223383	840	0.136892	0.0590717	875	0.108854	0.00391182	1078
Amam_01227	BP07_RS05110	transitional endoplasmic reticulum ATPase	1.60709	0.355201	85	2.03869	0.0781431	86	0.557721	0.227419	232	1.00556	1.01258	103	0.417107	0.198223	346	0.356657	0.045237	422
Amam_01228	BP07_RS05115	methylthioribose-1-phosphate isomerase	0.29441	0.309079	551	0.299731	0.00554906	584	0.132651	0.132855	801	0.152015	0.120892	688	0.195676	0.0619024	688	0.215551	0.0380607	706
Amam_01229	BP07_RS05120	dolichol-phosphate mannosyltransferase	0.400129	0.327515	440	0.446725	0.0208973	447	0.227677	0.189528	526	0.167405	0.189288	633	0.313887	0.0457912	455	0.281155	0.0294985	552
Amam_01230	BP07_RS05125	Sporulation protein YlmC, PRC-barrel domain family	0.915779	0.0371164	187	1.25955	0.0174239	164	0.586095	0.10782	221	0.401099	0.263157	273	0.5171	0.0636462	270	0.421002	0.125667	352
Amam_01231	BP07_RS05130	alkylhydroperoxidase AhpD family core domain-containing protein	2.40948	1.45836	48	3.34894	0.0905359	53	1.74427	1.28116	85	0.695169	2.77856	147	0.799754	0.179738	141	0.787861	0.258443	155
Amam_01232	-	hypothetical protein	0.173211	0.0528575	795	0.216356	0.0315114	716	0.0608596	0.00559558	1130	0.0452847	0.0934322	1156	0.261611	0.119567	541	0.195453	0.0120008	760
Amam_01233	BP07_RS05140	pheromone shutdown-related protein TraB	0.350398	0.237054	484	0.491627	0.00724878	420	0.205762	0.178447	573	0.231273	0.130605	479	0.168357	0.0275385	762	0.328673	0.0266709	463
Amam_01234	BP07_RS05145	D-3-phosphoglycerate dehydrogenase	1.13152	1.17627	146	1.2944	0.0261217	157	0.5283	0.649759	247	0.490553	0.97791	218	0.663209	0.434438	184	0.97131	0.203612	116
Amam_01235	BP07_RS05150	hypothetical protein	1.25103	1.37787	120	1.5916	0.00230211	115	0.512302	0.631077	256	0.463756	1.30204	231	0.450743	0.193739	317	0.531297	0.139263	259
Amam_01236	-	proteasome Rpn11 subunit JAMM motif . Metallo peptidase. MEROPS family M67B	1.19734	0.682796	129	1.40391	0.0494257	133	0.929549	0.718294	143	0.607985	1.13261	177	0.0325858	0.0204509	1364	0.0418049	0.00503307	1373
Amam_01237	BP07_RS05160	putative methanogen marker protein 4	0.0731954	0.0809214	1125	0.0762718	0.00307791	1140	0.030002	0.0381553	1307	0.058634	0.0276382	1075	0.0190332	0.00888509	1463	0.0314822	0.0130161	1425
Amam_01238	BP07_RS05165	tyrosyl-tRNA synthetase	0.251864	0.199582	625	0.195993	0.00412613	763	0.185183	0.0985588	629	0.109814	0.140248	835	0.15732	0.053668	807	0.142503	0.0586434	946
Amam_01239	BP07_RS05170	hypothetical protein	0.0948537	0.182632	1035	0.0670376	0.00550859	1185	0.127866	0.256489	814	0.0943357	0.104809	906	0.0894736	0.035466	1071	0.118098	0.0208875	1020
Amam_01240	BP07_RS05175	RNAse Z	0.0664073	0.0986757	1156	0.102601	0.0042622	1029	0.0700236	0.115536	1080	0.0483992	0.114067	1141	0.0893701	0.0220727	1073	0.0898375	0.0120748	1147
Amam_01241	BP07_RS05180	Predicted DNA-binding transcriptional regulator, ArsR family	1.00093	0.670156	169	1.64022	0.0395363	111	1.00375	0.656661	130	0.507815	1.22646	210	0.338884	0.0341108	419	0.410636	0.032253	358
Amam_01242	BP07_RS05185	putative transcriptional regulator	0.290693	0.14592	557	0.328376	0.013102	554	0.26101	0.136727	470	0.175293	0.0518294	610	0.330983	0.0588895	430	0.301369	0.0403477	511
Amam_01243	BP07_RS05190	2-isopropylmalate synthase	0.323135	0.322979	511	0.397235	0.000257463	482	0.61145	0.726531	213	0.471103	0.3757	228	0.380364	0.0710243	378	0.518535	0.0549794	267
Amam_01244	BP07_RS05195	hypothetical protein	0.245938	0.200268	637	0.397337	0.00658581	481	0.206684	0.178739	570	0.214187	0.114709	517	0.20133	0.0106585	672	0.334226	0.0435826	454
Amam_01245	BP07_RS05200	NAD(P)H-nitrite reductase	5.49594	0.285536	15	14.5758	0.331152	7	1.139	0.572141	119	0.387452	10.6881	284	1.00692	0.187422	92	0.358525	0.058185	419
Amam_01246	BP07_RS08385	hypothetical protein	0.461864	0.545935	398	0.756879	0.011137	274	0.111393	0.186897	875	0.109281	0.429553	838	0.167895	0.076406	765	0.114141	0.0238979	1054
Amam_01247	BP07_RS08390	PGF-pre-PGF domain-containing protein	0.585824	0.466807	325	0.76918	0.00709451	267	0.710868	0.598735	187	0.867799	0.740442	117	0.423746	0.238593	335	0.284712	0.0547854	543
Amam_01248	BP07_RS05215	malate dehydrogenase (NAD)	0.207916	0.242608	712	0.261876	0.00616327	627	0.109355	0.134003	880	0.116898	0.222485	813	0.207652	0.0451874	654	0.175687	0.00847089	819
Amam_01249	BP07_RS05220	ADP-ribosylglycohydrolase	0.0753197	0.104156	1113	0.10025	0.00325449	1036	0.0647143	0.107047	1108	0.0804397	0.0876024	954	0.0613694	0.0296596	1201	0.0674932	0.01458	1248
Amam_01250	BP07_RS05225	Uncharacterized conserved protein, DUF58 family, contains vWF domain	0.0726548	0.085229	1127	0.0655629	0.00290344	1192	0.0361767	0.053053	1272	0.0456586	0.0630001	1153	0.0455026	0.00418117	1298	0.0463819	0.00899126	1346
Amam_01251	BP07_RS05230	MoxR-like ATPase	0.177264	0.192823	782	0.16646	0.0020444	842	0.109241	0.142102	881	0.095529	0.137335	897	0.11358	0.0349255	962	0.111565	0.0191613	1064
Amam_01252	BP07_RS05235	hypothetical protein	0.10366	0.133871	994	0.062532	0.00198332	1203	0.0294379	0.0432056	1311	0.0335161	0.0526892	1239	0.050472	0.0207096	1262	0.0638966	0.012762	1267
Amam_01253	BP07_RS05240	protein of unknown function (DUF4129)	0.0934516	0.124416	1043	0.0653517	0.0057206	1194	0.0476237	0.0689589	1201	0.0381884	0.0698195	1198	0.0735864	0.0142759	1143	0.0508776	0.0193576	1318
Amam_01256	BP07_RS00175	Isoleucyl-tRNA synthetase	0.42758	0.210578	425	0.363282	0.00242518	516	0.41558	0.216283	320	0.31661	0.171795	349	0.480303	0.0826453	297	0.643094	0.10332	199
Amam_01257	BP07_RS00180	hypothetical protein	0.00232672	0.00413705	1568	0	0.000798681		0.00162261	0.00344208	1559	0	0		0.00616426	0.00192352	1543	0.00552443	0.00753369	1551
Amam_01260	BP07_RS08035	hypothetical protein	0.128538	0.0162341	901	0.317091	7.4609e-05	564	0.0158032	7.86985e-05	1409	0.00222903	0.359605	1526	0.0277826	0.0140187	1397	0.049401	0.0204987	1327
Amam_01261	BP07_RS08030	Uncharacterized conserved protein YutE, UPF0331/DUF86 family	0.0303474	0.0217428	1332	0.0563221	5.47799e-05	1236	0.00415174	0.00703886	1521	0.00201612	0.0327217	1534	0.0266111	0.00667228	1402	0.0254514	0.0162007	1451
Amam_01262	-	ATPase	0.0387958	0.0358014	1277	0.0351093	0.00963441	1368	0	0		0.00185448	0.0130346	1538	0.0096983	0.00926271	1528	0.0124824	0.0146192	1513
Amam_01263	BP07_RS08015	Sugar-specific transcriptional regulator TrmB	0.0082483	0.0123529	1488	0.00895872	0.000685543	1507	0.00661944	0.00922259	1484	0.00381276	0.0146423	1494	0.0491961	0.0140391	1269	0.0409581	0.0205387	1376
Amam_01264	BP07_RS08010	Nucleotide-binding universal stress protein, UspA family	0.0026032	0.00435281	1565	0.00233942	0.000381968	1571	0.000525312	0.00111435	1578	0.000130082	0.00134068	1580	0.00456911	0.00411018	1555	0.00589714	0.00183223	1547
Amam_01265	BP07_RS08005	conserved hypothetical integral membrane protein	0.00782102	0.0112871	1494	0.00680767	0.00115271	1534	0.000980135	0.0016309	1569	0.000717501	0.00165931	1562	0.00431258	0.00402344	1558	0.00357883	0.000831149	1560
Amam_01266	BP07_RS08000	Transcriptional regulator, predicted component of viral defense system	0.00341806	0.00593776	1550	0.010533	0.00012899	1495	0.000719223	0.00116458	1573	0.00214113	0.00968351	1531	0.0016187	0.00280367	1572	0.000556486	0.000963863	1571
Amam_01267	BP07_RS07995	hypothetical protein	0.00425377	0.00789116	1544	0.00624589	0.000635028	1538	0.00214336	0.00402862	1550	0.00178396	0.00849429	1539	0.00255817	0.00167248	1568	0.00287248	0.00309279	1564
Amam_01268	BP07_RS07990	Uncharacterized small protein	0.021213	0.0131562	1396	0.0357308	0.00330879	1361	0.00645617	0.000860743	1486	0.0117138	0.0128946	1395	0.0121143	0.0105082	1503	0.0250818	0.01207	1454
Amam_01269	-	hypothetical protein	0.0146856	0.0206852	1437	0.0345917	0.000883388	1372	0.0014333	0.000286925	1562	0.00592784	0.00581416	1452	0.00971002	0.00257698	1527	0.0124322	0.00368947	1514
Amam_01270	BP07_RS07985	Uncharacterized protein, contains HEPN domain, UPF0332 family	0.0285755	0.0270472	1345	0.0592234	0.00273093	1214	0.00281913	7.69582e-05	1541	0.00547072	0.0375866	1458	0.0145909	0.0131945	1487	0.0163396	0.00614307	1487
Amam_01271	BP07_RS07980	hypothetical protein	0.0280785	0.0155708	1347	0.0616176	0.00124879	1205	0.00289162	0.00151337	1540	0.00296359	0.0446121	1512	0.0112178	0.00963591	1512	0.0103467	0.0129602	1524
Amam_01272	BP07_RS07970	LexA-binding, inner membrane-associated putative hydrolase	0.0728523	0.145379	1126	0.0728762	0.00112764	1160	0.0763691	0.148522	1039	0.0595091	0.121576	1068	0.042364	0.0159401	1315	0.0492686	0.0123738	1329
Amam_01273	BP07_RS07965	Protein of unknown function (DUF1616)	0.28946	0.364743	559	0.232939	0.0107898	679	0.0855664	0.119868	992	0.0838259	0.165347	946	0.19488	0.0534482	690	0.161272	0.0265782	880
Amam_01274	BP07_RS07960	DNA-directed RNA polymerase subunit M	1.73807	1.03834	78	1.44682	0.0860435	128	0.42321	0.165554	309	0.408778	0.0910386	267	0.711447	0.294725	166	0.603039	0.232832	221
Amam_01275	BP07_RS07955	tRNA pseudouridine13 synthase	0.0584463	0.0923196	1189	0.0566411	0.00271642	1233	0.0435114	0.0725716	1225	0.050872	0.0702636	1126	0.0906039	0.0561079	1067	0.0866672	0.00747862	1169
Amam_01276	BP07_RS07950	geranylgeranyl reductase family	0.0893417	0.144191	1057	0.0885039	0.00268317	1084	0.0856236	0.136574	991	0.0923823	0.101149	913	0.107882	0.0818118	997	0.11447	0.0232383	1050
Amam_01277	BP07_RS07945	Dissimilatory sulfite reductase (desulfoviridin), alpha and beta subunits	0.147727	0.262839	859	0.102685	0.00683829	1028	0.219623	0.426291	544	0.108859	0.166171	841	0.700961	0.101855	171	0.388332	0.0148083	384
Amam_01278	-	hypothetical protein	0.112098	0.224175	966	0.0874191	8.01193e-05	1091	0.0770159	0.153048	1033	0.0863698	0.154925	938	0.047127	0.0254224	1284	0.0442453	0.0276887	1355
Amam_01279	-	tRNA_Ser_GGA
Amam_01281	BP07_RS07930	tRNA-Thr(GGU) m(6)t(6)A37 methyltransferase TsaA	0.117923	0.215228	943	0.126497	0.0010456	952	0.160941	0.304001	700	0.17574	0.237471	608	0.273189	0.236067	521	0.51387	0.0660025	271
Amam_01282	BP07_RS07925	Predicted arabinose efflux permease, MFS family	0.125756	0.215192	918	0.0882245	0.00284282	1086	0.0977767	0.181707	922	0.124396	0.141865	789	0.0629994	0.0353863	1195	0.116631	0.0281301	1030
Amam_01284	BP07_RS07915	divalent cation tolerance protein	0.509964	0.696383	369	0.479144	0.0131197	428	0.489261	0.736752	270	0.316499	0.487029	350	0.654311	0.125522	190	0.645103	0.127745	198
Amam_01285	-	formate dehydrogenase major subunit	0.732871	0.855148	251	0.741471	0.0417974	280	0.771024	1.0026	174	0.478767	0.666901	225	0.594542	0.175497	226	0.553041	0.135915	243
Amam_01286	BP07_RS07905	formate dehydrogenase subunit beta	0.843573	0.690264	205	0.833936	0.0461065	243	0.948368	0.865708	141	0.614773	0.521245	173	1.63756	0.475149	28	1.33725	0.161293	58
Amam_01287	BP07_RS07900	F420-non-reducing hydrogenase iron-sulfur subunit	0.686049	0.108553	270	0.870482	0.0622495	228	1.00033	0.425602	131	0.694721	0.142451	148	1.49476	0.36012	36	1.21083	0.162418	75
Amam_01288	BP07_RS07895	heterodisulfide reductase subunit A	0.744374	0.508341	243	0.852735	0.0750169	235	0.966541	0.841504	137	0.601104	0.434338	179	1.2526	0.430625	54	0.956903	0.162888	119
Amam_01289	BP07_RS07890	heterodisulfide reductase subunit B	0.791847	0.248031	227	0.779288	0.0193973	262	0.830518	0.291083	160	0.328706	0.214249	331	1.39544	0.490554	43	0.889597	0.139375	139
Amam_01290	BP07_RS08490	heterodisulfide reductase subunit C	0.992783	0.486676	173	1.24279	0.0115481	166	0.718722	0.345611	186	0.255234	0.267579	434	0.730333	0.194173	164	0.424054	0.0669789	350
Amam_01291	BP07_RS07880	molybdopterin-guanine dinucleotide biosynthesis protein A	0.146276	0.103457	862	0.135877	0.0113859	929	0.138148	0.130372	785	0.124324	0.012291	791	0.0846056	0.0335369	1088	0.130224	0.0281258	987
Amam_01292	BP07_RS07875	hypothetical protein	0.41268	0.339487	435	0.407158	0.0229545	473	0.397932	0.394681	331	0.284993	0.186119	386	0.110207	0.0491665	986	0.117105	0.0319337	1028
Amam_01293	BP07_RS07870	glutamyl-tRNA(Gln) amidotransferase subunit E	0.526169	0.839742	363	0.612721	0.023659	341	0.298451	0.494644	428	0.299039	0.813246	369	0.526223	0.314394	261	0.494494	0.111718	289
Amam_01294	BP07_RS07865	nucleolar GTP-binding protein	0.449561	0.697424	406	0.426006	0.0216028	457	0.125835	0.211146	818	0.230044	0.512322	482	0.293153	0.127418	483	0.294059	0.0573796	522
Amam_01295	BP07_RS07860	hypothetical protein	0.10715	0.213148	977	0.0786882	0.00251761	1129	0.026667	0.0565693	1330	0.0264666	0.142488	1288	0.0258	0.00753683	1409	0.0677577	0.00575133	1246
Amam_01296	BP07_RS07855	hypothetical protein	0.0233712	0.0175804	1379	0.0268212	0.00145021	1408	0.0166738	0.0191551	1400	0.010567	0.00144743	1407	0.0420269	0.0346303	1317	0.0436863	0.0275767	1358
Amam_01297	BP07_RS08485	hypothetical protein	0.264829	0.339578	598	0.387285	0.0309818	491	0.553505	0.176509	236	0.206499	0.202063	534	0.14088	0.0372818	861	0.16026	0.0198859	884
Amam_01298	BP07_RS07845	RNAse III	0.0470118	0.0904927	1232	0.0414474	0.00242067	1319	0.0247092	0.0490492	1341	0.0369086	0.071824	1209	0.116859	0.0456926	953	0.192429	0.0180268	770
Amam_01299	BP07_RS07840	lipoprotein-releasing system ATP-binding protein	0.0529759	0.0998474	1204	0.03822	0.00105993	1343	0.0544447	0.103803	1163	0.061841	0.0626062	1053	0.0283687	0.0095311	1394	0.0684728	0.0180628	1242
Amam_01300	BP07_RS07835	lipoprotein-releasing system permease protein	0.0835673	0.131003	1074	0.0750628	0.00489213	1147	0.0882091	0.147204	974	0.110629	0.0972419	832	0.0977458	0.0347854	1038	0.221966	0.0549312	693
Amam_01301	BP07_RS07830	hypothetical protein	0.223975	0.116838	676	0.192186	0.025499	775	0.31982	0.253529	402	0.278723	0.0105733	397	0.159265	0.140054	796	0.299452	0.0581211	514
Amam_01302	-	tRNA_Gly_TCC
Amam_01303	BP07_RS07820	dihydropteroate synthase-related protein	0.111347	0.21661	969	0.0886232	0.00173056	1083	0.0863032	0.170661	987	0.0583543	0.148222	1078	0.0657714	0.0484118	1177	0.114942	0.0223535	1047
Amam_01304	BP07_RS07815	methanogen homocitrate synthase	0.931551	0.922919	185	0.755729	0.0218418	276	3.53789	5.5616	48	0.807429	1.0451	130	0.691677	0.412113	174	0.626593	0.0886484	206
Amam_01305	BP07_RS07810	phosphomethylpyrimidine synthase	0.123343	0.0641351	930	0.154774	0.0135964	875	0.0468404	0.00648249	1209	0.0494601	0.0226559	1136	0.0636078	0.0349139	1190	0.0580795	0.00954156	1287
Amam_01306	-	hypothetical protein	0.00223119	0.00473306	1570	0.00402268	0	1552	0.0029702	0.00630074	1539	0.00245168	0.00716904	1521	0.0197272	0.00689774	1455	0.0296664	0.0269649	1435
Amam_01307	BP07_RS07805	ATP phosphoribosyltransferase	1.09321	0.439146	152	1.38056	0.0700591	140	0.877905	0.470351	151	0.689844	0.147123	149	0.696675	0.285871	172	0.763406	0.0954383	164
Amam_01308	BP07_RS07800	ACT domain-containing protein	0.586834	0.972898	324	0.491491	0.00645528	421	0.507628	0.953482	259	0.458534	0.715274	236	0.398384	0.164153	361	0.384383	0.0587837	387
Amam_01309	BP07_RS07795	Cu+-exporting ATPase	0.526178	0.764716	362	0.462546	0.0242592	438	0.259451	0.451993	474	0.410231	0.442445	266	0.218609	0.0728468	628	0.257617	0.0482002	608
Amam_01310	BP07_RS07790	Predicted component of the ribosome quality control (RQC) complex, YloA/Tae2 family, contains fibronectin-binding (FbpA) and DUF814 domains	0.264183	0.280311	600	0.211644	0.0105974	727	0.145131	0.167826	764	0.160029	0.155137	659	0.138378	0.0288105	870	0.208189	0.0384716	729
Amam_01311	BP07_RS07785	Dephospho-CoA kinase	0.253865	0.432125	618	0.230875	0.00418607	685	0.0588925	0.110183	1142	0.0779694	0.297819	970	0.112794	0.116133	969	0.21949	0.0512087	695
Amam_01312	BP07_RS08480	pyruvate formate lyase activating enzyme	0.237943	0.424703	653	0.179285	0.00985881	811	0.0676006	0.125999	1097	0.0799628	0.242502	956	0.0873029	0.0430865	1078	0.140894	0.00281544	952
Amam_01313	BP07_RS07775	dolichyl-diphosphooligosaccharide--protein glycosyltransferase	0.552273	0.583924	346	0.595177	0.0236463	351	0.267632	0.297076	460	0.402404	0.407581	271	0.257524	0.0694692	550	0.318736	0.0104289	482
Amam_01314	BP07_RS07770	exosome complex component RRP42	0.887215	0.85972	191	0.891882	0.0554116	222	0.347317	0.328622	372	0.635721	0.552389	165	1.01962	0.209048	91	1.16511	0.0745304	80
Amam_01315	BP07_RS07765	exosome complex component RRP41	1.09912	0.412101	149	1.07846	0.111412	188	0.422546	0.00398932	311	0.665262	0.163715	157	0.799087	0.294358	142	0.973332	0.0685444	115
Amam_01316	BP07_RS07760	exosome complex component RRP4	0.663014	0.60228	282	0.652045	0.0707239	321	0.186846	0.204755	620	0.355239	0.16761	309	0.732372	0.172722	163	0.731407	0.0808844	171
Amam_01317	BP07_RS07755	ribosome maturation protein SDO1	2.84849	0.586005	40	2.89538	0.269218	61	0.883593	0.0617854	149	1.31965	1.15689	78	1.53856	0.853908	33	1.63524	0.0266147	37
Amam_01318	BP07_RS07750	proteasome alpha subunit	5.05197	0.244607	19	5.13585	0.445629	32	1.36188	0.670169	102	1.64793	3.54177	62	0.962482	0.268761	106	0.946344	0.129788	123
Amam_01319	BP07_RS07745	ribonuclease P protein subunit Rpp14	0.148235	0.279121	857	0.14786	0.00103665	893	0.057592	0.111391	1150	0.0528563	0.256477	1113	0.305111	0.0683323	462	0.386795	0.0851385	386
Amam_01320	BP07_RS07740	hypothetical protein	0.0339989	0.0629434	1311	0.0334976	0.000519391	1376	0.0276801	0.0535071	1326	0.0376096	0.0498684	1203
Amam_01321	BP07_RS07735	Radical SAM superfamily enzyme, MoaA/NifB/PqqE/SkfB family	0.1088	0.17288	973	0.126848	0.000282278	950	0.157544	0.295285	716	0.130908	0.162704	766	0.0559801	0.0156359	1230	0.0997587	0.00800238	1109
Amam_01322	BP07_RS07730	4-hydroxybenzoate polyprenyltransferase	0.269449	0.26666	588	0.334414	0.00695159	548	0.179601	0.235046	646	0.291922	0.272476	379	0.0809851	0.0095478	1105	0.108845	0.021654	1079
Amam_01323	BP07_RS07725	hypothetical protein	0.645655	0.374376	290	0.692973	0.0168992	297	0.344922	0.292223	375	0.542654	0.0609658	200	0.14953	0.0219905	832	0.151143	0.033086	916
Amam_01324	BP07_RS07720	uncharacterized protein	4.45624	1.56625	24	5.58094	0.72471	27	1.98471	1.58849	73	2.45092	5.02791	47	0.246408	0.140476	569	0.307128	0.0723359	503
Amam_01325	-	putative membrane protein	0.1561	0.212794	839	0.151806	0.00214092	882	0.220799	0.324036	541	0.273083	0.192148	411	0.323221	0.14992	441	0.522268	0.0542882	266
Amam_01326	BP07_RS07710	adenosylcobinamide-phosphate synthase	0.167002	0.144905	808	0.189387	0.00187508	783	0.148395	0.165241	750	0.121478	0.0166671	800	0.0596031	0.0316186	1213	0.113767	0.033066	1055
Amam_01327	BP07_RS08650	Uncharacterized protein containing a Zn-finger-like domain	0.197171	0.28141	731	0.324884	0.000556886	558	0.228751	0.337425	523	0.203956	0.430315	542	0.164534	0.0289342	773	0.259795	0.0547524	601
Amam_01328	BP07_RS07700	nucleoid protein MC1	0.858378	0.0769504	203	1.52909	0.0561051	117	1.34778	0.232221	104	0.650908	0.431937	159	1.09871	0.114343	76	1.63567	0.460834	36
Amam_01329	BP07_RS07695	hypothetical protein	0.428934	0.150296	422	0.613368	0.0003329	339	0.399823	0.194699	329	0.327054	0.215102	333	0.613418	0.0416669	212	0.812914	0.0570559	151
Amam_01330	BP07_RS07690	hypothetical protein	0.437044	0.124069	414	0.530881	0.0229844	396	0.314434	0.0832842	408	0.349248	0.00956954	313	0.408665	0.0817353	353	0.573292	0.139922	230
Amam_01331	BP07_RS07685	L-fuculose-phosphate aldolase	0.333373	0.36758	504	0.330474	0.006364	550	0.251045	0.332299	486	0.275602	0.307706	406	0.30242	0.111718	465	0.552591	0.12851	244
Amam_01332	BP07_RS07680	putative membrane protein	0.244419	0.227287	640	0.254048	0.00992375	641	0.183105	0.162873	636	0.195883	0.171546	555	0.188433	0.0717356	724	0.281421	0.0692318	551
Amam_01333	-	hypothetical protein	0.141315	0.176813	872	0.12292	0.00312819	960	0.0740389	0.10771	1051	0.1296	0.0807357	770	0.174936	0.0769123	748	0.348498	0.00325397	432
Amam_01334	BP07_RS07675	Repressor of nif and glnA expression	0.159027	0.196461	831	0.143263	0.00412235	906	0.0854724	0.128786	994	0.126622	0.122517	778	0.0773027	0.0248326	1125	0.109468	0.0092201	1076
Amam_01335	BP07_RS07670	hypothetical protein	0.0886938	0.0890555	1059	0.08732	0.00449455	1092	0.0506892	0.0550643	1184	0.0447098	0.0601697	1160	0.109084	0.0362913	992	0.15687	0.00721221	896
Amam_01336	BP07_RS07665	ribosomal protein S12 methylthiotransferase accessory factor	0.0957282	0.114115	1030	0.0979971	0.0100826	1045	0.0716403	0.0988489	1073	0.0480883	0.0927105	1143	0.113769	0.00980342	961	0.115751	0.0108589	1037
Amam_01337	BP07_RS07660	hypothetical protein	0.10107	0.112076	1005	0.120726	0.00582808	966	0.073803	0.0979121	1054	0.0352977	0.0904013	1223	0.136898	0.0387159	874	0.175866	0.0422793	818
Amam_01338	BP07_RS07655	putative membrane protein	0.040809	0.0797392	1257	0.02637	0.00110488	1413	0.0312329	0.0608094	1297	0.0266438	0.0444252	1286	0.0527754	0.00331009	1249	0.089283	0.0207115	1153
Amam_01339	BP07_RS08475	hypothetical protein	0.0711801	0.136083	1132	0.0632296	0.00156068	1200	0.0639369	0.121971	1113	0.0661757	0.110261	1034	0.160074	0.0474811	788	0.188316	0.0372024	778
Amam_01340	BP07_RS08475	uncharacterized protein	0.159819	0.19975	828	0.215742	0.00450109	718	0.206561	0.281273	571	0.187043	0.24296	572	0.160074	0.0474811	788	0.188316	0.0372024	778
Amam_01341	BP07_RS07645	NAD+ kinase	0.0363268	0.0536475	1294	0.0358617	0.000638254	1360	0.0372177	0.0574227	1266	0.0346758	0.0584853	1231	0.0363338	0.0101151	1346	0.0466344	0.0187245	1344
Amam_01342	BP07_RS07640	prolyl-tRNA synthetase	0.369915	0.451305	467	0.291214	0.0122316	590	0.167914	0.223696	677	0.142302	0.278073	722	0.419295	0.109116	344	0.348421	0.0842796	433
Amam_01343	BP07_RS07635	Uncharacterized conserved protein	0.128146	0.201248	903	0.112942	0.00284302	993	0.0182006	0.0354779	1389	0.0353371	0.122443	1222	0.0600441	0.0119398	1211	0.0666136	0.0201557	1254
Amam_01344	BP07_RS07630	molybdate transport system substrate-binding protein	0.0386107	0.0708901	1278	0.0402391	0.000744434	1328	0.021527	0.0410628	1367	0.0246193	0.0662627	1298	0.023961	0.00421452	1422	0.0312	0.00916215	1426
Amam_01345	BP07_RS07625	adenosylhomocysteinase	0.0510543	0.0816173	1214	0.0825516	0.000695483	1111	0.0432801	0.0746151	1226	0.026769	0.0914895	1285	0.0928125	0.0475698	1057	0.0729839	0.0158483	1225
Amam_01346	BP07_RS07620	RecJ-like exonuclease	0.265765	0.206609	597	0.257138	0.00721107	636	0.0855142	0.0998861	993	0.103567	0.0830027	865	0.0987198	0.0120605	1031	0.0927586	0.0205021	1137
Amam_01347	BP07_RS07615	tRNA-splicing ligase RtcB	0.247171	0.247998	632	0.231349	0.0066104	683	0.0963256	0.111171	929	0.139203	0.129534	731	0.135531	0.0259003	885	0.133688	0.0142421	973
Amam_01348	BP07_RS07610	N-acetylglutamate kinase	0.231149	0.339425	663	0.203978	0.00783221	743	0.135441	0.204483	793	0.121334	0.213001	802	0.470796	0.11952	307	0.478974	0.04807	303
Amam_01349	BP07_RS07605	S-layer protein	0.0751222	0.140797	1115	0.0894161	0.00206694	1075	0.0718198	0.147356	1071	0.0749327	0.148709	981	0.0881159	0.048706	1077	0.089003	0.0152001	1155
Amam_01350	BP07_RS07600	pyridoxal phosphate synthase yaaE subunit	0.102894	0.157838	998	0.0921076	0.00153358	1066	0.0962519	0.1692	930	0.0652195	0.0961652	1038	0.19416	0.0318328	694	0.177305	0.0269394	814
Amam_01351	BP07_RS07595	pyridoxal 5'-phosphate synthase pdxS subunit	0.210899	0.2851	707	0.212305	0.00758391	724	0.14585	0.226	760	0.125305	0.152267	784	0.27339	0.0771752	520	0.308465	0.0893173	502
Amam_01352	-	5-methylthioadenosine/S-adenosylhomocysteine deaminase	0.031964	0.0414087	1323	0.0288117	0.000259205	1396	0.0412888	0.0483587	1240	0.0259022	0.0289421	1293	0.0791995	0.0105049	1117	0.0874307	0.0111614	1166
Amam_01353	BP07_RS07585	SAM-dependent methyltransferases related to tRNA (uracil-5-)-methyltransferase	0.00146372	0.00122852	1575	0.00191642	0.000978444	1573	0.00196018	0.00364451	1555	0.000386769	0.000403541	1571	0.011455	0.00444922	1510	0.0111416	0.00681701	1519
Amam_01354	BP07_RS07580	CRISPR-associated protein Cas4	0.0243804	0.0248286	1366	0.0282525	0.000228577	1400	0.0165342	0.0201339	1401	0.0126102	0.0133446	1387	0.024419	0.00218709	1420	0.0270211	0.00900453	1447
Amam_01355	-	hypothetical protein	0.0331668	0.0228532	1314	0.0363684	0.00647935	1357	0.0327509	0.0243827	1292	0.00794823	0.0222889	1432	0.0973829	0.04856	1039	0.0666023	0.0168389	1255
Amam_01356	BP07_RS07570	DNA repair helicase RAD25	0.0780805	0.0836708	1103	0.0889069	0.00445478	1080	0.0551157	0.0801593	1158	0.0594992	0.0741073	1069	0.0754069	0.0254625	1131	0.0777067	0.00297211	1209
Amam_01357	BP07_RS07565	hypothetical protein	0.0428712	0.0547563	1247	0.039509	0.000275087	1332	0.0171102	0.0218193	1397	0.0291258	0.0325124	1269	0.0439189	0.00728327	1308	0.0573875	0.0118411	1292
Amam_01358	-	HgcC family RNA
Amam_01359	BP07_RS07560	signal peptidase, endoplasmic reticulum-type	0.535903	0.544949	357	0.638967	0.00331966	327	0.240246	0.277212	501	0.486831	0.350017	219	0.193509	0.0146371	698	0.211768	0.0526913	723
Amam_01360	BP07_RS07555	DNA polymerase II small subunit	0.233073	0.0163465	659	0.320271	0.00468644	561	0.172593	0.0186228	661	0.182169	0.160391	591	0.101002	0.048087	1016	0.0790691	0.00621551	1201
Amam_01361	BP07_RS07550	cation:H+ antiporter	0.00748503	0.00707677	1501	0.0113591	0.000961893	1487	0.00439249	0.0070208	1518	0.00109852	0.00615495	1552	0.00799037	0.00666636	1537	0.00677103	0.00286567	1539
Amam_01362	-	HgcC family RNA
Amam_01363	BP07_RS07540	hypothetical protein	0.0391409	0.00614981	1273	0.196824	0.00290226	761	0.00411586	0.000378959	1523	0.00928265	0.260177	1420	0.0490117	0.0268923	1271	0.0680158	0.0245904	1243
Amam_01364	BP07_RS07535	pyruvate ferredoxin oxidoreductase, gamma subunit	0.196941	0.0536313	732	0.380976	0.0102229	499	0.336151	0.0141879	391	0.0540534	0.00797446	1106	0.775622	0.621238	147	0.200744	0.0244799	748
Amam_01365	BP07_RS07530	pyruvate ferredoxin oxidoreductase delta subunit	0.216961	0.270777	690	0.405837	0.0230465	474	0.547392	0.0971706	242	0.0737464	0.0830321	984	1.82479	1.38419	23	0.497577	0.105577	286
Amam_01366	BP07_RS07525	pyruvate ferredoxin oxidoreductase alpha subunit	0.222031	0.113376	679	0.358005	0.0149689	524	0.574502	0.132968	228	0.12318	0.0582048	794	0.833255	0.554024	127	0.246511	0.055771	634
Amam_01367	BP07_RS07520	pyruvate ferredoxin oxidoreductase beta subunit	0.28341	0.0549857	566	0.421275	0.00789119	460	0.769477	0.371238	175	0.297357	0.162075	372	0.594581	0.278194	225	0.218867	0.0592781	698
Amam_01368	BP07_RS07515	coenzyme F420-0:L-glutamate ligase / coenzyme F420-1:gamma-L-glutamate ligase	0.145493	0.118114	863	0.199176	0.00621761	754	0.341798	0.369376	379	0.253437	0.169639	435	0.372212	0.085322	385	0.226145	0.0976404	681
Amam_01369	BP07_RS07510	tryptophan synthase, alpha chain	0.0605493	0.0558412	1177	0.0688875	0.000621708	1178	0.241323	0.367981	499	0.298768	0.0895307	370	0.242331	0.173811	574	0.163309	0.0561099	866
Amam_01370	BP07_RS07505	tryptophan synthase, beta chain	0.0367642	0.138885	1289	0.041278	0.00179341	1321	0.391861	0.218914	333	0.507991	0.0353278	209	0.659422	0.878386	188	0.366608	0.156755	409
Amam_01371	BP07_RS07500	indole-3-glycerol phosphate synthase	0.0399741	0.100538	1268	0.0356111	0.00203818	1362	0.362885	0.208847	362	0.536762	0.0337842	202	0.683013	0.957382	175	0.427872	0.112619	346
Amam_01372	BP07_RS07495	anthranilate synthase, component II	0.0447689	0.0326527	1243	0.0444048	0.00327294	1305	0.319202	0.341956	404	0.687757	0.0427785	152	0.489493	0.713977	289	0.195584	0.030598	759
Amam_01373	BP07_RS07490	anthranilate synthase, component I	0.0363503	0.0274636	1293	0.0457283	0.00214903	1294	0.231224	0.236693	520	0.768419	0.0355019	136	0.771789	1.18097	150	0.216932	0.068186	703
Amam_01374	BP07_RS07485	phosphoribosylanthranilate isomerase	0.0408275	0.0685278	1256	0.0586059	0.00320819	1215	0.346315	0.289466	373	1.11223	0.00733466	95	0.967147	1.57744	103	0.163307	0.0225147	867
Amam_01375	BP07_RS07480	anthranilate phosphoribosyl- transferase	0.0348139	0.0144701	1305	0.0563429	0.0050025	1235	0.178539	0.241608	650	0.544655	0.0391562	197	1.56105	2.64532	31	0.236394	0.0391832	657
Amam_01376	BP07_RS07475	ATP-dependent helicase Lhr and Lhr-like helicase	0.0601007	0.0432293	1181	0.0719945	0.0020548	1166	0.141479	0.131549	772	0.14835	0.0779902	703	0.162113	0.081774	784	0.134288	0.0134431	971
Amam_01377	-	hypothetical protein	0.0290887	0.0477557	1339	0.0558959	0.00230119	1238	0.0677026	0.129493	1096	0.0997511	0.115976	886	0.286928	0.119096	496	0.292801	0.0273995	526
Amam_01378	BP07_RS07470	hypothetical protein	0.105051	0.163557	988	0.163288	0.00775497	850	0.255208	0.447441	478	0.332342	0.227812	327	0.286928	0.119096	496	0.292801	0.0273995	526
Amam_01379	BP07_RS07465	N(2),N(2)-dimethylguanosine tRNA methyltransferase	0.0886923	0.105013	1060	0.11775	0.00114529	974	0.165007	0.236005	687	0.245932	0.107249	446	0.174347	0.0845012	750	0.159469	0.00644811	887
Amam_01380	BP07_RS07460	hypothetical protein	0.282674	0.339152	567	0.471243	0.0138963	430	0.272064	0.295923	451	0.366747	0.613623	294	0.441772	0.111211	325	0.449227	0.0861668	326
Amam_01381	BP07_RS07455	DNA primase small subunit	0.132523	0.184613	893	0.158674	0.00431437	860	0.106399	0.171225	891	0.13887	0.201663	732	0.0603297	0.020574	1210	0.0615655	0.0157381	1278
Amam_01382	BP07_RS07450	Predicted PurR-regulated permease PerM	0.0589077	0.085373	1188	0.0524908	0.000273827	1253	0.0652725	0.112855	1105	0.0597803	0.0588223	1065	0.0373892	0.0112559	1343	0.0520131	0.0199638	1311
Amam_01383	BP07_RS07445	signal recognition particle subunit SRP19	0.161663	0.286955	826	0.115802	0.00181879	982	0.0866037	0.165012	985	0.051491	0.170251	1118	0.162899	0.0665921	777	0.161943	0.00952414	875
Amam_01384	BP07_RS07440	glucose-6-phosphate isomerase	0.563074	0.464921	340	0.583042	0.00837922	360	0.196862	0.193228	588	0.318853	0.0421031	346	0.213032	0.148213	642	0.140417	0.0208559	955
Amam_01385	BP07_RS07435	aspartyl-tRNA synthetase	0.362694	0.289841	473	0.381829	0.0130624	497	0.16176	0.122715	697	0.18661	0.147177	575	0.199059	0.052859	675	0.17345	0.015779	832
Amam_01386	BP07_RS07430	acetylornithine aminotransferase apoenzyme	0.276828	0.297235	576	0.267456	0.00129333	621	0.107037	0.116542	887	0.172076	0.234816	619	0.206559	0.0522971	656	0.178903	0.0115418	806
Amam_01387	BP07_RS07425	potassium/proton antiporter regulatory subunit, CPA2 family	0.353106	0.426169	480	0.387804	0.0221383	490	0.168665	0.249371	673	0.290055	0.395534	381	0.286046	0.0408533	500	0.313803	0.027847	492
Amam_01388	BP07_RS07420	monovalent cation:H+ antiporter-2, CPA2 family	0.199141	0.322209	725	0.165257	0.00310453	845	0.0876169	0.159758	979	0.171669	0.202853	620	0.0781361	0.0153541	1123	0.0779088	0.0171599	1206
Amam_01389	BP07_RS07415	DNA topoisomerase-6 subunit A	0.259923	0.208513	609	0.272871	0.00462842	612	0.171004	0.114619	664	0.260958	0.143849	428	0.110943	0.0429017	983	0.130942	0.00794192	982
Amam_01390	BP07_RS07410	DNA topoisomerase-6 subunit B	0.814729	0.323743	218	0.832074	0.0584266	245	0.431523	0.200083	302	0.428478	0.0184316	250	0.21907	0.0293195	627	0.227469	0.0148912	676
Amam_01391	BP07_RS07405	hypothetical protein	0.203409	0.0413106	717	0.23694	0.0173436	671	0.206913	0.0202254	569	0.235755	0.0143314	468	0.261534	0.0373477	542	0.267252	0.0314629	586
Amam_01392	BP07_RS07400	hypothetical protein	0.20539	0.0621321	716	0.229013	0.0148914	687	0.174557	0.0352453	658	0.200618	0.00235629	547	0.126497	0.0354963	913	0.156705	0.0412481	897
Amam_01393	BP07_RS07395	methyl coenzyme M reductase system, component A2	0.141722	0.118318	870	0.140274	0.00741242	913	0.094306	0.0942067	939	0.120827	0.0599815	804	0.15062	0.0187842	829	0.112482	0.0203788	1059
Amam_01394	BP07_RS07390	hypothetical protein	0.211004	0.0130547	706	0.278204	0.006587	605	0.166015	0.0415602	686	0.184254	0.0445817	587	0.311169	0.0773759	458	0.207729	0.0535611	730
Amam_01395	-	phage shock protein A (PspA) family protein	0.109117	0.0660248	971	0.154156	0.00350307	877	0.0767084	0.0305564	1036	0.0888425	0.0571916	929	0.216563	0.0584411	634	0.168965	0.0560044	850
Amam_01396	BP07_RS07380	Lrp/AsnC family transcriptional regulator, leucine-responsive regulatory protein	0.2117	0.281002	704	0.384362	0.00774065	494	0.299019	0.455085	426	0.162851	0.49509	650	0.216044	0.0811226	637	0.370363	0.0988202	404
Amam_01397	BP07_RS07375	Transcriptional regulators	0.32879	0.208926	507	0.520112	0.00217123	401	0.423028	0.363164	310	0.308205	0.41438	358	0.33455	0.051576	424	0.390947	0.143404	379
Amam_01398	BP07_RS07370	hypothetical protein	0.200036	0.234184	722	0.28371	0.0102627	596	0.168729	0.198173	672	0.124394	0.261263	790	0.202479	0.000708684	667	0.251952	0.0838957	623
Amam_01399	BP07_RS07365	putative transcriptional regulator	0.221541	0.272849	680	0.278897	0.0058857	601	0.195143	0.268485	593	0.207669	0.192041	531	0.102995	0.0276387	1011	0.116074	0.0303154	1034
Amam_01400	BP07_RS07360	hypothetical protein	0.00112512	0.00238675	1580	0.00129817	0	1576	0.00204906	0.00306687	1552	0.000463611	0.00206582	1568	0.00262866	0.00455297	1567	0.00736891	0.00966447	1536
Amam_01401	BP07_RS07355	Late embryogenesis abundant protein	0.00771322	0.0116999	1497	0.00900433	0.000792343	1506	0.00750086	0.0108618	1471	0.00634202	0.0115126	1446	0.0188217	0.0070053	1464	0.0187873	0.00488277	1478
Amam_01402	BP07_RS07350	hypothetical protein	0.00772662	0.0020033	1496	0.00702282	0.00242236	1530	0.00423606	0.00112751	1520	0.000623488	0.00408078	1564	0.0620319	0.0608277	1198	0.0325832	0.00327977	1419
Amam_01403	BP07_RS07345	GTP-binding conserved hypothetical protein TIGR00650	0.526538	0.0548864	361	0.4283	0.0726304	456	0.410595	0.0198137	323	0.302064	0.170518	364	0.363058	0.135272	396	0.455016	0.0352713	319
Amam_01404	BP07_RS07340	Radical SAM superfamily enzyme YgiQ, UPF0313 family	0.132019	0.164475	896	0.0768869	0.00402253	1138	0.157061	0.236879	717	0.147025	0.0870493	705	0.141317	0.0193883	860	0.205915	0.0332696	738
Amam_01405	BP07_RS07335	N-acetyl-gamma-glutamyl-phosphate reductase	0.12822	0.159504	902	0.113517	0.00472775	990	0.146128	0.223901	759	0.151825	0.119253	692	0.155418	0.0807553	816	0.144017	0.0327621	938
Amam_01406	BP07_RS07330	protease I	0.0745812	0.0599199	1119	0.0781477	0.00504633	1134	0.064904	0.0590987	1106	0.0470461	0.0591714	1146	0.275882	0.0850819	516	0.379984	0.0758389	393
Amam_01407	BP07_RS07325	S-adenosylmethionine decarboxylase	0.00792759	0.0100144	1492	0.00773883	0.000288839	1523	0.00828409	0.0116281	1464	0.0023584	0.0107278	1524	0.0213241	0.0121798	1445	0.0272912	0.00943155	1445
Amam_01408	BP07_RS07320	hypothetical protein	0.0154905	0.022472	1432	0.0118282	0.000146221	1484	0.00739159	0.0120547	1475	0.00398729	0.00627695	1490	0.0443182	0.00514935	1305	0.0788509	0.0345658	1202
Amam_01409	BP07_RS07315	methylenetetrahydromethanopterin dehydrogenase	0.9936	0.488299	172	1.42428	0.0443979	131	0.84738	0.479167	157	0.616822	0.26655	171	1.08136	0.294978	77	1.25593	0.248506	68
Amam_01410	BP07_RS07310	octaprenyl-diphosphate synthase	0.150294	0.258966	852	0.15915	0.00142006	857	0.0738872	0.1385	1053	0.106212	0.196362	854	0.098144	0.0537755	1035	0.149232	0.0246683	922
Amam_01411	-	NAD(P)H-hydrate epimerase	0.154514	0.0186903	842	0.245261	0.031783	654	0.102095	0.0113661	902	0.143162	0.108462	717	0.0801609	0.0396088	1109	0.135328	0.0170057	966
Amam_01412	-	peptidyl-tRNA hydrolase	0.048198	0.0530861	1226	0.0706596	0.0154561	1170	0.0394687	0.0338061	1252	0.0505011	0.0219011	1127	0.121539	0.0413788	932	0.166215	0.0589359	856
Amam_01413	BP07_RS07295	condensin subunit ScpA	0.0382568	0.0288847	1280	0.0635486	0.00570643	1197	0.0447597	0.0406615	1221	0.052444	0.0185405	1115	0.0886629	0.0254426	1075	0.117149	0.00491413	1027
Amam_01414	BP07_RS07290	segregation and condensation protein B	0.0527097	0.0884353	1206	0.0650627	0.0039032	1195	0.0492297	0.087863	1191	0.0617043	0.0880256	1054	0.0714315	0.0103327	1155	0.102328	0.0257471	1097
Amam_01415	BP07_RS07285	glutamyl-tRNA synthetase	0.107103	0.12403	978	0.139513	0.00679999	916	0.0739488	0.0959034	1052	0.0786016	0.0905217	967	0.112428	0.0395461	970	0.104995	0.0205642	1090
Amam_01416	BP07_RS08470	iron-sulfur cluster-binding protein	0.100005	0.186872	1012	0.0843734	0.000171223	1104	0.0455706	0.0880046	1217	0.0260826	0.133617	1291	0.119154	0.0517594	942	0.130674	0.0249153	984
Amam_01417	-	hypothetical protein	0.139628	0.259347	878	0.139303	0.00343076	917	0.0990414	0.180604	916	0.0612096	0.231782	1055	0.162827	0.0710473	779	0.21366	0.061533	714
Amam_01418	BP07_RS07275	flagellar protein FlaI	0.0316984	0.0129187	1327	0.0352273	0.00458982	1367	0.0579391	0.0222771	1148	0.037523	0.0160041	1204	0.0387982	0.00430989	1331	0.050726	0.019862	1320
Amam_01419	BP07_RS07270	flagellar protein FlaJ	0.0251356	0.0247983	1360	0.0225257	0.000242983	1430	0.0421452	0.0492252	1232	0.0352208	0.0221482	1226	0.0386136	0.0179665	1334	0.0540318	0.00746684	1304
Amam_01420	BP07_RS07265	hypothetical protein	0.0316074	0.0441388	1328	0.0353382	0.000879523	1366	0.042452	0.0656261	1228	0.0401957	0.0516272	1187	0.0291806	0.0108009	1385	0.0396087	0.0141933	1382
Amam_01421	BP07_RS07260	RecA-superfamily ATPase, KaiC/GvpD/RAD55 family	1.09728	1.38957	151	1.13365	0.0624327	179	2.40914	1.05322	68	0.914801	0.376006	107	0.590399	0.19815	229	0.354841	0.0847078	426
Amam_01423	BP07_RS07255	hypothetical protein	0.248385	0.174306	630	0.207361	0.00820583	732	0.477	0.446941	281	0.230909	0.208124	480	0.211825	0.0422016	645	0.166159	0.018333	857
Amam_01424	BP07_RS07250	RecA-superfamily ATPase, KaiC/GvpD/RAD55 family	0.194337	0.0776732	737	0.17744	0.00907476	817	0.327141	0.184044	396	0.24707	0.130974	444	0.123653	0.0858656	925	0.0912816	0.0296969	1144
Amam_01425	BP07_RS07245	RecA-superfamily ATPase, KaiC/GvpD/RAD55 family	0.178689	0.14236	777	0.158971	0.000990504	859	0.23534	0.224327	510	0.228767	0.127668	486	0.115072	0.0724235	957	0.0724015	0.028651	1229
Amam_01426	-	tRNA_Leu_TAA
Amam_01427	BP07_RS07230	hypothetical protein	0.0137873	0.0127116	1443	0.0221221	0.000969767	1431	0.00540821	0.00700407	1501	0.00282917	0.01099	1514	0.0164214	0.0104398	1477	0.016203	0.00531392	1488
Amam_01428	BP07_RS07225	Uncharacterized conserved protein YbjQ, UPF0145 family	0.0376908	0.00142931	1283	0.0835356	0.0171794	1108	0.00531377	0.00647848	1503	0.00281717	0.0896713	1515	0.0270422	0.0125214	1400	0.0161643	0.00600287	1489
Amam_01429	BP07_RS07220	acetyl-coenzyme A synthetase	2.77737	3.78	44	6.42238	0.0504639	21	5.13	2.99393	30	2.48359	3.38325	46	1.30753	0.237287	51	1.02713	0.327182	103
Amam_01430	BP07_RS07215	Hydrogenase maturation factor	0.626487	0.197774	298	1.08709	0.0152319	187	0.594698	0.117878	219	0.458137	0.650874	237	0.177741	0.027617	744	0.284563	0.174783	544
Amam_01431	-	tRNA_Glu_TTC
Amam_01432	BP07_RS07200	camphor resistance protein CrcB	0.00614256	0.01246	1521	0.00569989	4.27915e-06	1544	0.00597933	0.0126841	1492	0.00427114	0.00487725	1482	0.0144923	0.00939596	1488	0.0171142	0.00724318	1483
Amam_01433	BP07_RS07195	hypothetical protein	0.0579398	0.0818	1190	0.0757767	0.00451894	1141	0.0474406	0.0817032	1202	0.0554066	0.0752701	1101	0.0616828	0.0357918	1199	0.0554896	0.0161425	1299
Amam_01434	BP07_RS07190	uncharacterized protein	0.275736	0.0947816	579	0.42236	0.00894682	459	0.219968	0.103526	543	0.322836	0.00285676	341	0.286515	0.0779053	498	0.362047	0.0641846	414
Amam_01435	-	Transcription factor E (TFE)	0.335328	0.0597277	500	0.593002	0.00285354	353	0.198485	0.030286	584	0.304294	0.0724583	361	0.204468	0.0470102	661	0.19224	0.092683	772
Amam_01436	BP07_RS07180	isocitrate dehydrogenase	0.226388	0.187815	671	0.218032	0.00495489	708	0.190998	0.164045	600	0.102047	0.0831654	873	0.172409	0.0106456	752	0.201091	0.0564143	746
Amam_01437	BP07_RS07175	histidine triad (HIT) family protein	0.183899	0.254827	759	0.178275	0.0117441	814	0.132883	0.210132	800	0.102125	0.142925	872	0.0988941	0.0201269	1028	0.126859	0.0118983	993
Amam_01438	-	putative transposase	0.0330488	0.0288914	1315	0.043877	0.00117489	1307	0.0213301	0.0258341	1370	0.0205571	0.0160237	1322	0.0572369	0.0211431	1225	0.0783798	0.0337634	1203
Amam_01439	BP07_RS07165	CDP-diglyceride synthetase	0.0322309	0.0544534	1320	0.0477691	0.00374891	1282	0.0418267	0.0603123	1234	0.0401167	0.0677412	1189	0.0376569	0.0183189	1340	0.0336833	0.00901686	1412
Amam_01440	BP07_RS07160	cobalt/nickel transport system ATP-binding protein	0.103629	0.119682	995	0.09822	0.00210981	1043	0.0607088	0.0552975	1131	0.0390706	0.0928617	1194	0.100995	0.073606	1017	0.118963	0.0203538	1016
Amam_01441	BP07_RS07155	cobalt/nickel transport system permease protein	1.1547	0.217689	137	1.09045	0.124906	185	0.372242	0.0461355	350	0.245274	0.598852	447	0.165397	0.0684775	772	0.213666	0.0732462	713
Amam_01442	BP07_RS07150	cobalt/nickel transport protein	5.43185	0.262223	16	5.05737	0.613479	35	1.95877	0.60603	75	1.1988	3.17877	87
Amam_01443	BP07_RS07145	cobalt/nickel transport system permease protein	10.2114	2.62185	10	11.1262	1.35475	12	4.49099	3.76735	36	2.89813	8.54197	40	1.7968	1.09633	25	0.709868	0.24852	180
Amam_01444	-	tRNA_Ser_GCT
Amam_01445	BP07_RS07135	archaeoflavoprotein AfpA	0.0402208	0.0538871	1264	0.0490444	0.00163372	1273	0.035072	0.0498574	1278	0.043977	0.0461242	1168	0.0800452	0.0193822	1111	0.0705207	0.0380941	1234
Amam_01446	BP07_RS07130	Multimeric flavodoxin WrbA	0.0245342	0.00639037	1364	0.0384747	0.000901379	1340	0.0393275	0.0270482	1254	0.0223427	0.0172931	1313	0.0484362	0.0313059	1273	0.0678187	0.0369999	1245
Amam_01447	BP07_RS07125	Predicted nuclease of the RNAse H fold, HicB family	0.0605663	0.117206	1176	0.0473466	0.00296239	1283	0.0571384	0.112658	1154	0.0456326	0.0859383	1154	0.0631977	0.0137727	1193	0.102042	0.0179515	1099
Amam_01448	BP07_RS07120	Predicted RNA binding protein YcfA, dsRBD-like fold, HicA-like mRNA interferase family	0.0481752	0.0811364	1227	0.0478717	0.00324611	1281	0.088782	0.159753	972	0.149195	0.0789327	701	0.0562205	0.0313568	1228	0.157221	0.0398468	893
Amam_01449	-	hypothetical protein	0.00323207	0.00413945	1551	0.00115479	0.000986111	1578	0.0034471	0.00558171	1534	0.00415762	0.00244968	1485	0.0111044	0.00493948	1513	0.0154362	0.00573248	1498
Amam_01450	BP07_RS07110	inosine/xanthosine triphosphatase	0.0106054	0.0183636	1468	0.0107718	0.000866805	1492	0.0189026	0.0345987	1383	0.0197951	0.0160004	1328	0.0230851	0.00223003	1429	0.0404349	0.0317756	1380
Amam_01451	BP07_RS07105	cobalt-precorrin-6B (C15)-methyltransferase	0.0574776	0.0896001	1192	0.0599655	0.00322193	1212	0.0730741	0.131151	1061	0.0306286	0.0739607	1255	0.0793432	0.000368539	1116	0.096241	0.0169627	1122
Amam_01452	BP07_RS07100	cobalt-factor II C20-methyltransferase	0.189349	0.183838	746	0.176343	0.00647272	822	0.180082	0.175639	645	0.109999	0.0895863	834	0.290966	0.0109536	487	0.313568	0.0886396	493
Amam_01453	BP07_RS07095	precorrin-6Y C5,15-methyltransferase (decarboxylating)	0.181136	0.245787	770	0.152209	0.00168681	880	0.092022	0.145491	954	0.0966774	0.151386	895	0.26088	0.0551407	543	0.356013	0.073064	425
Amam_01454	BP07_RS07090	cobalt-precorrin-5B (C1)-methyltransferase	0.315629	0.298302	521	0.269335	0.00819016	619	0.0771247	0.0707631	1031	0.159892	0.158036	661	0.389549	0.209478	371	0.446092	0.247314	328
Amam_01455	BP07_RS08640	precorrin-8X methylmutase	0.583965	0.355874	327	0.573467	0.0589329	370	0.151315	0.0951184	736	0.284641	0.188675	387	0.414916	0.179597	348	0.441853	0.258606	332
Amam_01456	BP07_RS08635	precorrin-3B C17-methyltransferase	0.932645	0.677877	184	0.870521	0.0796873	227	0.221627	0.211363	538	0.461001	0.287983	232	0.414916	0.179597	348	0.441853	0.258606	332
Amam_01457	BP07_RS07075	cobalt-precorrin 5A hydrolase	0.629728	0.543906	297	0.648315	0.0161794	322	0.228388	0.2347	525	0.369238	0.290101	293	0.645423	0.282456	196	0.627095	0.326665	205
Amam_01458	-	precorrin-4 C11-methyltransferase /cobalt-factor II C20-methyltransferase	0.490993	0.41499	382	0.587452	0.021112	356	0.187541	0.160977	615	0.244386	0.209668	450	0.972807	0.532139	99	1.09165	0.544754	91
Amam_01459	BP07_RS07065	cell division protein pelota	0.100052	0.0816534	1010	0.0988881	0.00106719	1040	0.0731416	0.0585035	1059	0.0669443	0.0417242	1024	0.135677	0.082624	882	0.161645	0.0318426	878
Amam_01460	-	tRNA_Lys_TTT
Amam_01461	BP07_RS07055	DNA-directed RNA polymerase, subunit H	1.07396	0.0387078	153	0.76761	0.0216759	270	0.493503	0.144745	267	0.105088	0.31086	859	1.10757	0.356072	74	1.31919	0.171401	61
Amam_01462	BP07_RS07050	DNA-directed RNA polymerase subunit B"	0.739774	0.329115	246	0.540282	0.00872584	390	0.429577	0.193328	304	0.248307	0.0498203	443	0.509275	0.0733117	275	0.944174	0.108392	124
Amam_01463	BP07_RS07045	DNA-directed RNA polymerase subunit B'	0.559407	0.48821	343	0.480885	0.00574401	427	0.268746	0.249857	456	0.276872	0.310211	402	0.472372	0.0163334	303	1.2733	0.155814	67
Amam_01464	BP07_RS07040	DNA-directed RNA polymerase subunit A'	0.658399	0.536112	284	0.594615	0.000718603	352	0.242884	0.223553	497	0.283976	0.32149	389	0.340587	0.0632041	418	1.07587	0.16004	93
Amam_01465	BP07_RS07035	DNA-directed RNA polymerase, subunit A"	0.663319	0.460453	281	0.620307	0.00744071	336	0.234011	0.157921	514	0.282853	0.182208	391	0.331196	0.0511377	429	1.06531	0.200493	94
Amam_01466	-	LSU ribosomal protein L30E	0.641742	0.314693	292	0.486146	0.0150049	424	0.480219	0.251086	278	0.188609	0.101163	569	0.966437	0.109837	104	0.999681	0.0684016	108
Amam_01467	BP07_RS07025	N utilization substance protein A	1.38182	0.657901	98	1.20665	0.0878854	170	1.03768	0.66708	125	0.297726	0.733125	371	2.10969	0.260134	19	2.05228	0.532794	25
Amam_01468	BP07_RS07020	small subunit ribosomal protein S12	0.625212	0.101883	299	0.606916	0.03654	344	0.687487	0.114135	191	0.24852	0.0508788	442	2.23725	0.148249	16	2.06224	0.612756	24
Amam_01469	BP07_RS07015	SSU ribosomal protein S7P	0.861664	0.266655	202	0.774204	0.00330087	264	0.897924	0.351135	145	0.41067	0.135541	265	1.02863	0.111318	89	1.12231	0.216833	87
Amam_01471	BP07_RS08630	LAGLIDADG endonuclease	0.0603037	0.0478372	1178	0.138131	0.000101257	921	0.100143	0.192249	911	0.0501352	0.0373514	1130	0.11703	0.0509063	951	0.163098	0.0287826	869
Amam_01472	BP07_RS07005	hypothetical protein	0.168841	0.288979	804	0.11575	0.00334215	983	0.18723	0.363642	617	0.180224	0.16609	598	0.167496	0.0575829	767	0.137788	0.0189045	961
Amam_01473	BP07_RS07000	methanogen homoisocitrate dehydrogenase	0.130569	0.221576	898	0.104262	0.001769	1019	0.148924	0.273486	747	0.125203	0.163455	785	0.107543	0.0187095	1000	0.104509	0.00741044	1091
Amam_01474	BP07_RS06995	secondary thiamine-phosphate synthase enzyme	0.202253	0.0747362	718	0.217994	0.00607544	709	0.267642	0.181089	459	0.172593	0.168773	617	0.181547	0.0411834	740	0.218657	0.0315312	699
Amam_01475	BP07_RS06990	hypothetical protein	0.216611	0.0536041	692	0.298468	0.0041167	585	0.146834	0.0331468	757	0.134593	0.117956	746	0.0714245	0.019589	1156	0.0535131	0.0264326	1305
Amam_01476	BP07_RS06985	tetrahydromethanopterin S-methyltransferase, subunit A	0.327399	0.103226	509	0.36228	0.00869781	518	0.183835	0.0751764	634	0.213428	0.26619	519	0.185689	0.110979	731	0.173455	0.0205622	831
Amam_01477	BP07_RS06980	tetrahydromethanopterin S-methyltransferase, subunit H	0.101174	0.167631	1003	0.0657804	0.00514956	1189	0.187458	0.345908	616	0.0899979	0.0978418	924	0.122704	0.0504121	928	0.111473	0.0105919	1066
Amam_01478	-	tRNA_Glu_CTC
Amam_01479	BP07_RS08450	D-aminoacyl-tRNA deacylase	1.07269	0.138355	154	1.14275	0.0689315	177	0.419245	0.023861	313	0.832336	0.410803	124	0.197382	0.0578395	684	0.290163	0.0206072	534
Amam_01480	BP07_RS06960	cell division protein FtsZ	0.665813	0.123045	278	0.655096	0.0135361	318	0.614021	0.0874661	212	0.416738	0.164678	259	0.557096	0.14971	243	0.647018	0.0805092	197
Amam_01481	-	protein transport protein SEC61 subunit gamma	1.62996	0.99842	83	1.67333	0.0617221	105	0.736642	0.262311	182	0.429256	0.211343	249	0.702701	0.109988	170	0.485151	0.0992988	299
Amam_01482	BP07_RS06950	LSU ribosomal protein L24A	2.46543	0.454853	47	3.03022	0.0379719	58	1.33794	0.815819	105	0.851221	2.02015	121	0.882622	0.0987134	117	0.658784	0.0214339	193
Amam_01483	BP07_RS06945	LSU ribosomal protein L11P	1.63148	0.437059	82	2.22779	0.0533936	79	0.954963	0.56835	138	0.64938	1.74272	160	0.861734	0.234686	121	0.766425	0.231594	162
Amam_01484	BP07_RS06940	phosphoribosylamine--glycine ligase	0.90664	0.367113	189	1.31838	0.031635	150	0.440987	0.117135	298	0.551555	0.385091	196	0.715287	0.0973412	165	0.673465	0.0892296	188
Amam_01485	BP07_RS06935	transcriptional regulator, XRE family	0.584846	0.136891	326	0.856563	0.00654388	234	0.507065	0.041757	260	0.466147	0.0237629	230	0.768486	0.266322	152	0.862034	0.179122	142
Amam_01486	BP07_RS06930	OB-fold nucleic acid binding domain-containing protein	0.198364	0.190128	729	0.230162	0.0243314	686	0.112494	0.0983499	866	0.0668443	0.0572928	1025	0.518327	0.129886	268	0.434442	0.0821421	339
Amam_01487	BP07_RS06925	Lon-like ATP-dependent protease	0.618225	0.638674	301	0.628837	0.000244187	332	0.505145	0.605408	262	0.399204	0.524558	275	0.474644	0.136431	302	0.579667	0.103349	228
Amam_01488	-	TldD protein	0.0511462	0.072838	1213	0.0445454	0.00171832	1302	0.0184281	0.0282238	1387	0.0301507	0.0504345	1259	0.0608651	0.0233119	1205	0.11783	0.0257912	1024
Amam_01489	BP07_RS06915	hypothetical protein	0.542109	0.268968	354	0.327651	0.0227391	555	0.14133	0.0884837	773	0.0950548	0.0916254	900	0.353534	0.0723293	403	0.339582	0.0544307	444
Amam_01490	BP07_RS06910	proteasome beta subunit	2.07811	0.404322	56	1.90312	0.0183151	92	1.40744	0.152087	98	0.71299	0.131194	144	0.782016	0.258539	146	3.41098	0.763561	14
Amam_01491	BP07_RS06905	hypothetical protein	0.503823	0.304826	372	0.295223	0.0226656	586	0.338469	0.221052	387	0.170731	0.123304	624	0.243034	0.0438471	573	1.56252	0.289903	42
Amam_01492	BP07_RS08445	Predicted arabinose efflux permease, MFS family	0.151669	0.192731	850	0.0703556	0.000489835	1171	0.0745972	0.110786	1047	0.0518161	0.0692444	1116	0.04662	0.0332119	1286	0.35913	0.034822	417
Amam_01493	BP07_RS06895	Uncharacterized conserved protein, contains PhoU and TrkA_C domains	0.0993611	0.130154	1015	0.0838543	0.000272335	1107	0.138998	0.189998	782	0.0908679	0.111396	920	0.135899	0.0232797	881	0.444717	0.175863	330
Amam_01494	BP07_RS06890	Nickel-dependent lactate racemase	0.0648072	0.101932	1159	0.0556219	0.000707078	1240	0.0832693	0.132345	1001	0.0647125	0.093989	1042	0.086306	0.0171175	1082	0.310398	0.152558	497
Amam_01495	BP07_RS06885	signal recognition particle subunit FFH/SRP54 (srp54)	0.656649	0.228329	285	0.574467	0.023695	369	0.561167	0.218239	231	0.56307	0.10432	192	0.300274	0.0140416	470	0.39769	0.0758458	372
Amam_01496	BP07_RS08440	Uncharacterized protein containing a Zn-finger-like domain	0.569525	0.00190002	331	0.413003	0.00788637	469	0.493772	0.0335763	266	0.500793	0.0674994	212	0.315658	0.0577347	452	0.55878	0.140745	239
Amam_01497	BP07_RS06875	dTMP kinase	0.299581	0.0445668	543	0.215179	0.0127897	719	0.276155	0.0612025	448	0.263416	0.029272	421	0.207312	0.0982677	655	0.358679	0.120506	418
Amam_01498	BP07_RS06870	sugar fermentation stimulation protein	0.12567	0.202249	920	0.092067	0.00415783	1067	0.106518	0.183315	890	0.137225	0.0967273	739	0.0983855	0.0478767	1034	0.180194	0.0514364	802
Amam_01499	-	hypothetical protein	0.0174028	0.0240221	1421	0.0241434	8.44912e-05	1424	0.0175033	0.0328923	1395	0.0263479	0.0283037	1289	0.0483923	0.0428554	1274	0.166681	0.0281815	855
Amam_01500	-	Ferredoxin-thioredoxin reductase, catalytic subunit	0.176399	0.190167	785	0.185889	0.0126665	793	0.186312	0.217131	622	0.240789	0.149271	455	0.249372	0.057141	563	0.213181	0.0443191	717
Amam_01501	BP07_RS06855	hypothetical protein	1.81024	0.711305	72	2.03092	0.18003	88	1.71499	0.593154	86	1.80184	0.921775	58	0.969167	0.329596	101	0.828243	0.158669	149
Amam_01502	BP07_RS06850	glyceraldehyde 3-phosphate dehydrogenase (NAD(P)+)	4.62819	4.27747	22	6.15379	0.514606	22	4.76643	4.08209	33	3.97367	5.28889	31	1.03089	0.328048	86	0.849127	0.190649	144
Amam_01503	BP07_RS06845	Predicted RNA-binding protein	10.9356	11.7621	7	16.3609	1.57786	3	11.9591	11.6909	9	9.05236	15.9653	7	1.81771	0.100744	24	1.47308	0.288332	51
Amam_01504	BP07_RS06840	GMP synthase (glutamine-hydrolyzing)	0.516882	0.0545555	366	0.80172	0.00569267	256	0.305548	0.0178918	420	0.173737	0.235421	614	0.313974	0.0356197	454	0.318518	0.0352864	484
Amam_01505	BP07_RS06835	Winged helix-turn-helix DNA-binding	1.13172	2.23536	145	3.83533	0.209005	46	2.80403	2.90371	63	0.815125	3.48777	128	0.0753571	0.0651558	1132	0.125431	0.0270816	999
Amam_01506	BP07_RS06830	histidinol phosphate aminotransferase apoenzyme	0.108025	0.212715	975	0.0938719	0.00180814	1058	0.063734	0.126046	1115	0.0667845	0.163186	1026	0.0825297	0.0197273	1097	0.0842756	0.0243688	1181
Amam_01507	BP07_RS06825	Radical SAM superfamily enzyme, MoaA/NifB/PqqE/SkfB family	0.0831378	0.0845535	1076	0.0890451	0.00292607	1078	0.0902045	0.0826791	968	0.0571154	0.0832373	1088	0.19111	0.114087	712	0.155291	0.033408	902
Amam_01508	BP07_RS06820	transposase, IS605 OrfB family, central region	0.00510619	0.00881108	1533	0.00271113	0.000254419	1567	0.00246239	0.00452239	1547	0.00033057	0.00057007	1574	0.00950697	0.00230591	1531	0.00605949	0.00652423	1544
Amam_01509	BP07_RS06815	hypothetical protein	0.0776522	0.057178	1105	0.087183	0.00202165	1093	0.0743262	0.0381107	1049	0.0555549	0.0263626	1099	0.0578855	0.0237105	1222	0.0639311	0.00653169	1266
Amam_01510	BP07_RS06810	hypothetical protein	0.181878	0.194171	769	0.137312	0.00588322	925	0.0236119	0.0327878	1347	0.0542164	0.10609	1105	0.0815122	0.019296	1102	0.0947665	0.0328023	1131
Amam_01511	BP07_RS08430	TIGR00304 family protein	0.391126	0.336171	451	0.217366	0.0070555	713	0.0659181	0.0791826	1103	0.107843	0.104034	846	0.0687985	0.0253224	1165	0.0472549	0.0220345	1339
Amam_01512	BP07_RS06800	hypothetical protein	0.637327	0.320308	293	0.46764	0.0151433	433	0.215909	0.00141247	551	0.224574	0.000827852	492	0.287872	0.0294853	492	0.297625	0.0612368	517
Amam_01513	BP07_RS06795	fibrillarin-like pre-rRNA processing protein	0.341396	0.331285	491	0.239878	0.0171071	666	0.0800506	0.0511394	1011	0.110988	0.132893	831	0.0935756	0.0440913	1052	0.115196	0.0177603	1042
Amam_01514	BP07_RS06790	phosphoribosylformylglycinamidine synthase subunit II	0.466922	0.418819	392	0.370268	0.00620576	511	0.135615	0.151667	791	0.184927	0.235077	584	0.150292	0.0352318	830	0.223936	0.00711373	688
Amam_01515	BP07_RS06785	S-adenosylmethionine synthetase	0.573786	0.418149	329	0.537787	0.00283811	391	0.16894	0.132849	671	0.188812	0.155952	568	0.345342	0.0334422	414	0.388979	0.0765908	381
Amam_01516	BP07_RS06780	TIM-barrel protein, putative	0.286693	0.484147	561	0.225472	0.00326433	692	0.0795355	0.151932	1013	0.110136	0.338664	833	0.126465	0.0322985	914	0.206872	0.0022159	734
Amam_01517	BP07_RS06775	DNA-binding transcriptional regulator, Lrp family	0.185231	0.276849	755	0.135804	0.00211216	930	0.0364681	0.0597414	1271	0.0331456	0.164661	1242	0.136524	0.0155768	878	0.142586	0.0137331	945
Amam_01518	BP07_RS06770	radical SAM additional 4Fe4S-binding SPASM domain-containing protein	0.170051	0.246881	801	0.13365	0.000258009	935	0.0384585	0.0623135	1261	0.0297365	0.130596	1263	0.165983	0.0419566	770	0.157037	0.0299936	895
Amam_01519	BP07_RS06765	hypothetical protein	0.292335	0.098131	555	0.414344	0.0017989	468	0.124212	0.102228	823	0.0350788	0.440827	1227	0.0555578	0.00872195	1234	0.0558361	0.0392087	1297
Amam_01520	BP07_RS06760	phosphoenolpyruvate carboxylase	0.107477	0.00591073	976	0.148662	0.00629134	890	0.0707825	0.00519696	1076	0.0366839	0.104417	1212	0.0658524	0.0494365	1175	0.0808478	0.0525252	1195
Amam_01521	BP07_RS06755	biotin transport system substrate-specific component	0.729087	0.653906	253	0.644614	0.045122	325	0.369412	0.355764	354	0.239175	0.00714201	459	0.235036	0.255398	592	0.188072	0.0394021	780
Amam_01522	BP07_RS08625	Chaperonin GroEL (HSP60 family)	0.0413941	0.0536975	1252	0.0417078	0.00305899	1316	0.0211331	0.0315394	1372	0.017178	0.0204524	1353	0.027805	0.0143848	1396	0.0156257	0.0043332	1496
Amam_01523	-	hypothetical protein	0.00247465	0.00413305	1566	0.00606133	0.000271246	1541	0.000700104	0.000907055	1576	0.00068063	0.00144917	1563	0.0104172	0.0035306	1518	0.00826829	0.00776257	1533
Amam_01524	BP07_RS06735	DNA-(apurinic or apyrimidinic site) lyase	0.00196027	0.00270385	1573	0.003949	0.000419057	1553	0.00117616	0.00115968	1565	0.000776919	0.000590569	1560	0.00403331	0.00236143	1561	0.00574408	0.00409437	1548
Amam_01525	BP07_RS06730	hypothetical protein	0.00431703	0.00114206	1543	0.0104879	0.00189508	1497	0.00447059	0.00528351	1515	0.00220192	0.000905136	1528	0.010829	0.012564	1516	0.0158296	0.0137089	1492
Amam_01526	BP07_RS06725	hypothetical protein	0.0289144	0.0127277	1342	0.0481625	0.00185566	1278	0.0187517	0.00565073	1385	0.0186614	0.0131633	1338	0.0213355	0.0137974	1444	0.0315062	0.024237	1424
Amam_01527	-	hypothetical protein	0.0895066	0.102382	1055	0.123743	0.00814653	956	0.0399931	0.0470093	1248	0.0510053	0.0484546	1125	0.0420477	0.0277682	1316	0.0660521	0.0577654	1258
Amam_01528	BP07_RS06715	hypothetical protein	0.600616	0.494389	314	0.625836	0.0174319	333	0.22266	0.240741	535	0.35709	0.0824731	307	3.88417	1.10342	6	7.24559	0.818095	6
Amam_01529	BP07_RS06710	Asparagine synthase (glutamine-hydrolyzing)	0.133318	0.0537106	891	0.11295	0.00491504	992	0.124662	0.0352494	821	0.0933905	0.0221056	910	0.107278	0.0625195	1001	0.0851547	0.0219652	1176
Amam_01530	BP07_RS06705	methanogen homoaconitase large subunit	0.0395782	0.0277223	1271	0.0448397	0.00122421	1299	0.0469773	0.0432322	1206	0.0372254	0.0340136	1206	0.0466029	0.0256357	1287	0.0523661	0.00329939	1309
Amam_01531	BP07_RS06700	Alanine dehydrogenase	0.135318	0.187275	888	0.159606	0.00592776	856	0.101672	0.161017	905	0.137724	0.182335	737	0.171955	0.110377	753	0.195238	0.0346128	761
Amam_01532	-	translin	0.106844	0.142034	981	0.131726	0.00296817	941	0.0929185	0.12475	947	0.125772	0.143686	782	0.168784	0.100356	760	0.132772	0.0440451	975
Amam_01533	BP07_RS06690	archease family protein	0.0717382	0.127659	1130	0.0795818	0.00215142	1126	0.0730741	0.140112	1060	0.101714	0.124788	874	0.0506426	0.0258553	1260	0.0372055	0.0168123	1394
Amam_01534	BP07_RS06685	Sugar phosphate isomerase/ epimerase	0.0572736	0.0994297	1193	0.0480746	0.00339876	1279	0.0413627	0.0745631	1239	0.0530035	0.0701936	1111	0.0799244	0.0261184	1112	0.0892256	0.0201217	1154
Amam_01535	BP07_RS06680	PKD domain-containing protein	0.32878	0.0541667	508	0.561582	0.0151395	382	0.804474	0.675024	166	0.678176	0.43331	155	0.598658	0.122256	222	0.926377	0.217943	130
Amam_01536	BP07_RS06675	Tetratricopeptide repeat-containing protein	0.104264	0.164655	990	0.117597	0.00228691	975	0.196585	0.33116	590	0.186935	0.173653	573	0.145838	0.0731064	843	0.234084	0.0399974	664
Amam_01537	BP07_RS06670	Squalene cyclase	0.0631372	0.0794883	1168	0.0877523	0.00205452	1089	0.151927	0.250419	730	0.129441	0.117243	773	0.174525	0.104232	749	0.298474	0.0864482	515
Amam_01538	BP07_RS06665	Carboxypeptidase regulatory-like domain-containing protein	0.0502739	0.0421127	1220	0.0690693	0.000662915	1177	0.10812	0.134729	883	0.0838078	0.0656012	947	0.155991	0.10853	812	0.239192	0.0470888	646
Amam_01539	BP07_RS06660	protein of unknown function (DUF4430)	0.0597829	0.0254819	1184	0.0864165	0.00422044	1097	0.118331	0.0794621	843	0.0874612	0.0383147	934	0.220098	0.145975	625	0.380646	0.121465	392
Amam_01540	BP07_RS08425	energy-coupling factor transport system permease protein	0.0788061	0.013281	1097	0.106963	0.00265331	1011	0.188405	0.110598	609	0.124002	0.0349441	792	0.0960071	0.0706701	1045	0.142114	0.044434	947
Amam_01541	BP07_RS06650	energy-coupling factor transport system ATP-binding protein	0.030266	0.035934	1333	0.0413878	0.00196769	1320	0.0628688	0.0920339	1119	0.0367731	0.0446325	1210	0.0902291	0.0627506	1069	0.184035	0.0317465	795
Amam_01542	BP07_RS06645	energy-coupling factor transport system substrate-specific component	0.0317048	0.0450257	1326	0.0387252	0.000531016	1337	0.0520816	0.0846334	1179	0.0372157	0.0586711	1207	0.0754656	0.0516655	1130	0.137547	0.0415918	962
Amam_01543	BP07_RS06640	Concanavalin A-like lectin/glucanases superfamily protein	0.189515	0.0391077	745	0.236577	0.00164198	673	0.338195	0.195912	389	0.294555	0.079932	374	0.194733	0.0662865	691	0.226551	0.0213851	679
Amam_01544	BP07_RS06635	Uncharacterized membrane protein	0.0883743	0.174428	1062	0.0681439	0.000914977	1181	0.0951855	0.193345	937	0.0943038	0.119972	908	0.0559512	0.0237334	1231	0.0977178	0.00741503	1118
Amam_01545	BP07_RS06630	hypothetical protein	0.156847	0.207813	837	0.144253	0.00104575	904	0.231454	0.308895	519	0.180264	0.176864	597	0.337114	0.0241027	422	0.427234	0.103588	347
Amam_01546	BP07_RS06625	methionyl aminopeptidase	0.322581	0.113591	512	0.334836	0.0220366	547	0.539486	0.00536346	245	0.37348	0.0392932	291	0.46508	0.120144	310	0.556762	0.0884928	241
Amam_01547	BP07_RS06620	glycerol-1-phosphate dehydrogenase [NAD(P)+]	0.751141	0.309567	240	0.689455	0.0231633	301	0.818934	0.29142	163	0.493519	0.305394	214	0.31028	0.131748	459	0.354071	0.0304133	427
Amam_01551	BP07_RS06605	Predicted transcriptional regulator with an HTH domain	0.013247	0.0230723	1448	0.0129263	0.000796863	1479	0.0213195	0.0430548	1371	0.00526174	0.0157042	1461	0.0131582	0.0070926	1496	0.0359463	0.0155706	1405
Amam_01552	-	tRNA_Gly_CCC
Amam_01553	BP07_RS06595	hypothetical protein	0.0509878	0.0132626	1215	0.0804359	0.00327637	1121	0.150844	0.0966141	740	0.102838	0.0406623	870	0.00934934	0.00817136	1532	0.00363997	0.00630461	1559
Amam_01554	BP07_RS06590	Cohesin domain-containing protein	0.00764082	0.015514	1498	0.00774471	0.000226936	1522	0.00299558	0.00635459	1538	0.00202888	0.0142993	1533	0.00840263	0.00164564	1536	0.0232236	0.00804943	1460
Amam_01555	BP07_RS06585	parallel beta-helix repeat (two copies)	0.00737654	0.0146974	1504	0.0133776	0.000310489	1475	0.0035868	0.00760875	1531	0.00515454	0.0221517	1465	0.0255375	0.0172138	1410	0.0455969	0.0353659	1351
Amam_01556	-	hypothetical protein	0.239617	0.134093	650	0.351297	0.0144727	530	0.134892	0.124192	794	0.138443	0.146282	735	0.0826513	0.0460951	1096	0.145495	0.0184642	932
Amam_01557	BP07_RS06580	putative ABC transport system permease protein	0.0205601	0.034518	1401	0.0165545	0.00170977	1462	0.0265236	0.0424863	1332	0.174997	0.027052	612	0.0200796	0.00725757	1453	0.0292096	0.00825499	1438
Amam_01558	-	hypothetical protein	0.0547105	0.0504808	1199	0.0455674	0.00271926	1295	0.0726132	0.0665184	1065	0.622036	0.0397569	169	0.0531813	0.0376821	1245	0.0889149	0.00697953	1157
Amam_01559	BP07_RS06570	putative ABC transport system ATP-binding protein	0.0776312	0.015273	1106	0.0557235	0.00559524	1239	0.0907576	0.0219406	964	0.323588	0.0136813	340	0.0319791	0.0249449	1370	0.0409256	0.0320735	1378
Amam_01560	BP07_RS06565	ABC-2 type transport system permease protein	0.03004	0.0407968	1335	0.0298385	0.00192816	1394	0.0388459	0.0612434	1257	0.0197725	0.0374828	1329	0.00934354	0.00995571	1533	0.00880747	0.0033702	1531
Amam_01561	BP07_RS06560	ABC-2 type transport system ATP-binding protein	0.0884732	0.00763709	1061	0.117053	0.00188166	978	0.0865519	0.0248712	986	0.0259781	0.0318668	1292	0.0215733	0.0080912	1441	0.0200383	0.00726988	1476
Amam_01562	BP07_RS06555	phosphoribosylaminoimidazole-succinocarboxamide synthase	0.86957	0.219477	197	0.793592	0.0299004	258	0.615642	0.304662	211	0.284134	0.327088	388	0.389539	0.0525754	372	0.390219	0.0344078	380
Amam_01563	BP07_RS06550	UPF0271 protein	0.180907	0.175382	771	0.182343	0.00352078	804	0.0927135	0.117516	951	0.103147	0.0918876	867	0.193193	0.0301606	700	0.236715	0.022501	656
Amam_01564	BP07_RS06545	cyclase	0.543258	0.311174	352	0.612347	0.00243966	342	0.305617	0.137275	419	0.303687	0.150517	362	0.222439	0.0306544	614	0.201362	0.0349569	745
Amam_01565	BP07_RS06540	hypothetical protein	0.739648	0.173326	247	0.859054	0.0146253	233	0.302878	0.00227565	422	0.29332	0.526242	377	0.155684	0.0755022	813	0.115032	0.0150804	1045
Amam_01566	BP07_RS06535	thioredoxin	0.135488	0.105278	887	0.219872	0.0157209	706	0.0606781	0.0454677	1132	0.030837	0.0276841	1254	0.204472	0.0475485	660	0.0715734	0.0102752	1232
Amam_01567	BP07_RS06530	putative methanogenesis marker protein 14	0.0503696	0.0699335	1219	0.0753258	0.000350913	1145	0.0373659	0.0599941	1265	0.0158903	0.055319	1365	0.236043	0.0563473	590	0.109499	0.0195499	1075
Amam_01568	BP07_RS06525	XTP/dITP diphosphohydrolase	0.0358145	0.0514449	1299	0.0415102	0.002502	1318	0.0293231	0.0450998	1314	0.0170133	0.0254796	1354	0.13863	0.0372217	869	0.0518618	0.0220366	1312
Amam_01569	BP07_RS06520	methyltransferase	0.180277	0.0775247	774	0.242484	0.00914838	661	0.126371	0.0748265	817	0.0325102	0.0270756	1243	0.261693	0.0481583	540	0.276128	0.116643	568
Amam_01570	BP07_RS06515	exosome complex component CSL4	0.373892	0.375784	464	0.35838	0.00107273	523	0.328914	0.383888	395	0.186209	0.279429	578	0.429821	0.0891694	333	0.347248	0.0649785	435
Amam_01571	BP07_RS06510	DNA-directed RNA polymerase, subunit L	0.433644	0.392744	416	0.355129	0.0198053	526	0.305765	0.404917	418	0.175374	0.194452	609	0.108297	0.0378639	995	0.0721439	0.0267918	1230
Amam_01572	BP07_RS06505	hypothetical protein	0.556698	0.280116	344	0.543105	0.0105724	388	0.27412	0.188842	449	0.251568	0.00529008	438	0.365361	0.0985673	393	0.283941	0.0309769	546
Amam_01573	BP07_RS06500	DNA-directed RNA polymerase subunit E'	0.737436	0.38783	249	0.672566	0.0266677	310	0.365739	0.235632	357	0.213442	0.137969	518	0.763538	0.104311	156	1.27892	0.0501304	66
Amam_01574	BP07_RS06495	DNA-directed RNA polymerase subunit E"	0.590756	0.33084	319	0.612998	0.0382761	340	0.214675	0.110085	552	0.155712	0.0656471	680	0.506708	0.0776331	277	0.647622	0.0393951	196
Amam_01575	BP07_RS06490	hypothetical protein	0.60025	0.428027	315	0.596686	0.0243518	349	0.184359	0.154267	632	0.131579	0.204028	763	0.750716	0.0602399	158	0.928503	0.028495	128
Amam_01576	BP07_RS06485	small subunit ribosomal protein S24e	1.25238	0.115569	119	1.32051	0.0601994	149	0.518617	0.233465	252	0.219014	0.585814	508	0.810278	0.0537425	137	0.908047	0.0915297	135
Amam_01577	BP07_RS06480	SSU ribosomal protein S27AE	2.05696	0.140276	60	2.30348	0.0796413	73	0.888573	0.571486	147	0.490983	1.10088	217	2.70291	0.737968	13	3.65386	0.662897	12
Amam_01578	BP07_RS06475	hypothetical protein	1.23914	0.23271	121	1.35575	0.0942115	144	0.405735	0.0857386	325	0.250341	0.642	439	1.46194	0.0938742	39	1.57736	0.285102	41
Amam_01579	BP07_RS06470	small subunit ribosomal protein S3Ae	1.17254	0.348379	135	1.34192	0.00702501	146	0.467042	0.096902	288	0.350788	0.326049	312	0.923829	0.0753025	111	1.33996	0.0620225	57
Amam_01580	BP07_RS06465	uroporphyrinogen-III C- methyltransferase	0.750679	0.51095	241	0.748172	0.0623825	278	0.271344	0.21923	452	0.242523	0.227718	453	0.741764	0.154107	161	1.12673	0.161989	86
Amam_01581	BP07_RS06460	uroporphyrinogen-III synthase	0.397964	0.406153	443	0.358968	0.0208805	522	0.107476	0.122237	885	0.113895	0.196255	826	0.599851	0.178576	220	1.00942	0.121492	106
Amam_01582	BP07_RS06455	L-threonine O-3-phosphate decarboxylase	0.289592	0.475412	558	0.252117	0.00676737	648	0.0928756	0.163934	948	0.109705	0.306931	836	0.225082	0.103451	608	0.347162	0.0489835	436
Amam_01583	BP07_RS06450	cysteine desulfurase / selenocysteine lyase	0.199165	0.287149	724	0.192185	0.00272025	776	0.128612	0.190988	809	0.112099	0.185735	828	0.124859	0.0356528	919	0.147141	0.0153947	928
Amam_01584	BP07_RS06445	hypothetical protein	0.126363	0.10337	912	0.196562	0.000394739	762	0.0459635	0.028027	1214	0.0360448	0.0428988	1219	0.159813	0.022858	790	0.204581	0.0461241	739
Amam_01586	-	cobaltochelatase CobN subunit	0.013724	0.0192681	1444	0.136424	1.8292e-06	927	0.0198988	0.0298083	1379	0.0287043	0.0674092	1273	0.291998	0.22915	486	0.365056	0.282907	411
Amam_01587	BP07_RS06430	4Fe-4S dicluster domain-containing protein	1.79995	3.47761	73	0.713399	0.0139954	285	3.69401	7.41877	46	2.82046	1.32318	42	1.47777	0.564201	38	1.78568	0.526186	29
Amam_01588	BP07_RS06425	putative methanogenesis marker 16 metalloprotein	0.0593273	0.119283	1186	0.0782568	0.000384266	1132	0.0912743	0.186185	959	0.0681383	0.147822	1017	0.0883285	0.0364982	1076	0.474694	0.224539	306
Amam_01589	BP07_RS05720	hypothetical protein	0.0204999	0.0296392	1402	0.0520224	0.00227681	1258	0.0110619	0.0166464	1438	0.0200707	0.0481423	1325	0.245703	0.227887	570	0.256263	0.127194	610
Amam_01590	BP07_RS05725	Biopolymer transport protein ExbB/TolQ	0.00476185	0.00552258	1538	0.050144	0.000887505	1265	0.0058919	0.00946978	1493	0.0164774	0.0408915	1360	0.235842	0.226267	591	0.229313	0.192926	672
Amam_01591	BP07_RS05730	Predicted transporter	0.00385849	0.00686071	1546	0.02871	0.000312516	1398	0.00467886	0.0082565	1509	0.00995785	0.0287481	1416	0.0928042	0.093933	1058	0.0843033	0.0647571	1180
Amam_01592	BP07_RS05735	dinuclear metal center protein, YbgI/SA1388 family	0.650804	0.376699	288	0.74191	0.0465916	279	0.63679	0.334819	207	0.689008	0.141358	150	0.208291	0.157243	653	0.260408	0.0462428	598
Amam_01593	BP07_RS05740	iron (metal) dependent repressor, DtxR family	0.296608	0.401864	548	0.270078	0.0208039	617	0.325411	0.51182	397	0.194589	0.267937	558	0.317955	0.106849	449	0.284012	0.0588979	545
Amam_01594	BP07_RS05745	conserved protein with predicted RNA binding PUA domain	0.242162	0.331531	646	0.20131	0.0214195	750	0.169837	0.247164	668	0.117512	0.19005	810	0.45663	0.234885	313	0.429014	0.0530793	344
Amam_01595	BP07_RS05750	Uncharacterized Zn-finger protein	0.114713	0.1623	955	0.0974983	0.00624995	1047	0.100981	0.141917	908	0.0501088	0.11294	1131	0.36735	0.206959	391	0.360587	0.0230534	416
Amam_01596	BP07_RS05755	protein-L-isoaspartate(D-aspartate) O-methyltransferase	0.221119	0.20379	681	0.300847	0.00122301	579	0.221713	0.230721	537	0.272758	0.160249	412	0.191191	0.0870186	711	0.207514	0.0131941	732
Amam_01597	BP07_RS05760	BirA family transcriptional regulator, biotin operon repressor / biotin-[acetyl-CoA-carboxylase] ligase	0.68195	0.0769157	271	0.823628	0.0123297	249	0.484643	0.106764	276	0.600272	0.327378	180	0.253649	0.11675	557	0.283448	0.0535336	547
Amam_01598	BP07_RS08405	Adenosylcobinamide amidohydrolase	0.219656	0.290276	683	0.200936	0.0104224	752	0.116292	0.185067	850	0.184489	0.165675	586	0.143354	0.0570437	852	0.248579	0.0284318	629
Amam_01599	BP07_RS05770	protease-4	0.416352	0.272972	432	0.396827	0.0553157	483	0.183057	0.104984	637	0.292971	0.0495797	378	0.372375	0.1084	384	0.3884	0.0508594	382
Amam_01600	BP07_RS05775	ribose-phosphate pyrophosphokinase	0.542868	0.394927	353	0.447177	0.055563	446	0.302219	0.290286	424	0.314001	0.279058	353	0.352882	0.139052	405	0.401009	0.0368078	369
Amam_01601	BP07_RS05780	hypothetical protein	1.19293	0.133664	131	0.606266	0.145003	346	0.722172	0.0705239	185	0.418953	0.193656	258	0.418967	0.194724	345	0.462168	0.0699543	313
Amam_01602	-	2,3-bisphosphoglycerate-independent phosphoglycerate mutase	0.144475	0.212645	864	0.15814	0.00129368	864	0.280622	0.469222	447	0.189237	0.232298	566	0.508564	0.246373	276	0.551076	0.064508	246
Amam_01603	BP07_RS05790	hydrogenobyrinic acid a,c-diamide synthase (glutamine-hydrolysing) /cobyrinate a,c-diamide synthase	0.155699	0.115666	840	0.156446	0.0116958	868	0.180616	0.150312	642	0.218483	0.0729929	509	0.297878	0.12376	473	0.31531	0.0123781	489
Amam_01604	BP07_RS05795	putative ABC transport system ATP-binding protein	0.143389	0.0462433	868	0.128801	0.00401574	945	0.188119	0.0989313	612	0.169134	0.0369052	629	0.324685	0.056307	439	0.393951	0.0376647	376
Amam_01605	BP07_RS05800	hypothetical protein	0.15182	0.16258	848	0.131143	0.00221449	942	0.188575	0.242125	608	0.170148	0.122198	626	0.11339	0.0141707	963	0.120766	0.0151711	1013
Amam_01606	BP07_RS05805	DtxR family transcriptional regulator, Mn-dependent transcriptional regulator	0.124976	0.0437227	924	0.13358	0.00316887	936	0.29272	0.298844	436	0.196095	0.0927457	554	0.141943	0.0253666	857	0.190871	0.0454918	774
Amam_01607	BP07_RS05810	hypothetical protein	0.105149	0.292861	987	0.135365	0.0130792	931	0.48591	0.0409429	273	0.275021	0.0874455	407	0.192487	0.0611035	703	0.184348	0.0803771	793
Amam_01608	BP07_RS05815	ferrous iron transport protein B	0.361538	0.534115	475	0.249512	0.00759986	649	0.44234	0.767253	297	0.155987	0.335353	679	0.406578	0.195352	354	0.29234	0.0470427	528
Amam_01609	BP07_RS05820	LL-diaminopimelate aminotransferase apoenzyme	0.414276	0.283638	434	0.396282	0.00220985	484	0.246168	0.233991	493	0.205631	0.107051	538	0.16061	0.0865459	786	0.134795	0.010857	967
Amam_01610	BP07_RS05825	hypothetical protein	0.236583	0.291749	655	0.243978	0.00263453	657	0.191691	0.277112	597	0.138633	0.27998	733	0.22427	0.104922	611	0.213613	0.0591587	716
Amam_01611	BP07_RS05830	phosphoribosylformimino-5-aminoimidazole carboxamide ribotide isomerase	0.139896	0.190076	876	0.178239	0.0123876	815	0.0620933	0.103718	1121	0.0644363	0.19179	1044	0.0531357	0.02416	1246	0.0426851	0.0124631	1365
Amam_01612	BP07_RS05835	putative pyruvate formate lyase activating enzyme	0.107071	0.173968	979	0.0880969	0.000180465	1088	0.0452959	0.0869479	1218	0.0542522	0.122931	1104	0.05634	0.00491458	1227	0.047058	0.00279506	1342
Amam_01613	BP07_RS05840	3-isopropylmalate/(R)-2-methylmalate dehydratase small subunit	2.14401	0.291241	53	2.0608	0.0774462	85	1.07068	0.292756	123	0.997703	0.585445	104	0.577266	0.118116	233	0.572693	0.0952449	233
Amam_01614	BP07_RS05845	3-isopropylmalate dehydrogenase	1.03545	0.827245	163	0.933376	0.029975	211	0.553983	0.453049	235	0.635723	0.456096	164	0.472303	0.0290353	304	0.449883	0.0485048	325
Amam_01615	BP07_RS05850	Glutaredoxin	0.122854	0.193658	932	0.104191	0.00550334	1021	0.0428802	0.0765044	1227	0.0560126	0.101219	1097	0.0999546	0.0607449	1024	0.0658888	0.0209197	1259
Amam_01616	BP07_RS05855	Uncharacterized membrane protein	0.103714	0.203554	993	0.0892884	0.00359026	1077	0.109907	0.221372	879	0.108519	0.162437	842	0.0494762	0.0141978	1267	0.0865417	0.0100642	1171
Amam_01617	BP07_RS05860	hypothetical protein	0.272473	0.0562519	583	0.266154	0.0245649	623	0.354396	0.156733	365	1.39373	0.136546	71	0.804714	1.19035	140	0.605134	0.182211	219
Amam_01618	BP07_RS05865	hypothetical protein	0.180484	0.171485	772	0.151604	0.0162025	883	0.194071	0.273673	594	0.802055	0.138855	131	0.523739	0.753164	266	0.332702	0.134473	458
Amam_01619	BP07_RS05870	hypothetical protein	0.174858	0.124167	790	0.155205	0.00256575	873	0.144873	0.165907	765	0.852887	0.0519173	120	0.392608	0.55136	366	0.316438	0.0979003	487
Amam_01620	BP07_RS05875	tRNA-intron endonuclease	0.187296	0.193879	750	0.169464	0.0104577	837	0.101827	0.117503	904	0.285792	0.14541	384	0.244814	0.224709	571	0.245934	0.0243001	637
Amam_01621	BP07_RS05880	2-(3-amino-3-carboxypropyl)histidine synthase	0.13582	0.198658	886	0.0804083	0.00773157	1122	0.0535344	0.0800722	1169	0.133445	0.0972792	753	0.134195	0.0649198	889	0.173795	0.0147266	829
Amam_01622	BP07_RS05885	radical SAM protein, TatD family-associated	0.114962	0.210817	954	0.0855804	0.00105584	1099	0.0482721	0.0925268	1196	0.101116	0.125503	876	0.0999943	0.0260633	1023	0.15022	0.0113194	918
Amam_01623	BP07_RS05890	molecular chaperone DnaJ	0.235308	0.384581	657	0.198927	0.00463033	755	0.172407	0.311619	662	0.158357	0.265095	669	0.188452	0.0823318	723	0.35661	0.0507991	423
Amam_01624	BP07_RS05895	molecular chaperone DnaK	0.744216	0.427614	244	0.685797	0.0119431	302	0.319235	0.105453	403	0.265966	0.246311	419	0.293727	0.167847	482	0.466374	0.119111	312
Amam_01625	BP07_RS05900	TIGR00269 family protein	0.00320579	0.00372209	1552	0.00410719	0.000144684	1551	0.00311647	0.00489224	1537	0.000189672	0.00353906	1578	0.0122944	0.00457827	1500	0.0252586	0.00966262	1453
Amam_01626	-	tRNA_Met_CAT
Amam_01627	BP07_RS05910	TusA-related sulfurtransferase	1.29012	0.284642	114	1.73295	0.00798783	100	0.519555	0.43735	251	0.268829	1.51728	417	0.187958	0.0801037	726	0.169379	0.0426949	847
Amam_01628	BP07_RS05915	cysteine desulfurase	0.362643	0.0735347	474	0.399333	0.0121522	479	0.166275	0.0691427	685	0.144754	0.112497	714	0.144386	0.0378908	846	0.146562	0.0214867	930
Amam_01629	BP07_RS05920	NifU homolog involved in Fe-S cluster formation	0.150209	0.207733	853	0.168068	0.00432061	841	0.171236	0.263766	663	0.206024	0.16739	535	0.1981	0.0527669	682	0.337028	0.0737206	448
Amam_01630	BP07_RS05925	hypothetical protein	0.260059	0.0723453	608	0.279505	0.00601414	600	0.313311	0.165036	409	0.275995	0.0299649	404	0.30445	0.0546093	464	0.5247	0.0992298	263
Amam_01631	BP07_RS05930	Fe-S cluster assembly ATP-binding protein	1.0063	0.572903	168	1.36079	0.0247745	143	0.87896	0.588399	150	0.513995	1.11231	206	0.369225	0.0792019	389	0.491202	0.0816704	292
Amam_01632	-	tRNA_Asn_GTT
Amam_01633	-	YHS domain-containing protein	0.143528	0.148166	866	0.114698	0.00858637	986	0.191467	0.215463	598	0.089476	0.091859	927	0.297023	0.0823952	476	0.267465	0.0158843	585
Amam_01634	BP07_RS05940	deoxyhypusine synthase	0.297066	0.288236	547	0.20691	0.00836992	733	0.190963	0.20555	601	0.141223	0.17918	725	0.265941	0.0362753	533	0.245195	0.0330211	638
Amam_01635	-	hypothetical protein	0.607357	0.334003	307	0.564795	0.0492193	378	0.318076	0.107805	405	0.266467	0.249624	418	0.822576	0.361254	130	0.833756	0.22978	147
Amam_01636	-	monomethylamine:corrinoid methyltransferase	0.0935308	0.125442	1042	3.97963	0.00268642	45	0.727568	0.691407	184	0.363445	2.57273	298	0.483315	0.623278	294	0.401739	0.09257	367
Amam_01637	-	monomethylamine:corrinoid methyltransferase	0.0747351	0.691447	1118	6.09435	0.00563957	23	1.00677	0.135819	128	0.395346	0.635243	277	0.483315	0.623278	294	0.401739	0.09257	367
Amam_01638	BP07_RS05955	methylmalonyl-CoA mutase C-terminal domain-containing protein/methyltransferase cognate corrinoid proteins	0.0994827	2.04943	1014	15.2466	0.0123898	6	2.16286	1.64364	71	0.511124	11.3224	207	0.627396	0.831585	203	0.660124	0.216789	192
Amam_01639	BP07_RS05960	methylamine methyltransferase corrinoid protein reductive activase	0.0113251	0.0219186	1462	0.083313	0.00258939	1109	0.0509688	0.0279394	1182	0.0268854	0.013479	1282	0.031833	0.0242255	1372	0.0373835	0.0110293	1391
Amam_01640	BP07_RS05965	Predicted transcriptional regulator containing CBS domains	0.148781	3.8869	856	32.2475	0.0509323	1	4.00864	3.48634	40	3.60627	31.1561	33	0.201637	0.29244	669	0.184611	0.0311555	791
Amam_01641	BP07_RS05970	all-trans-retinol 13,14-reductase	0.00736991	0.000462392	1505	0.172062	0.000580584	828	0.0537406	0.0704601	1167	0.0406749	0.0802947	1185	0.0153247	0.00822723	1481	0.0224281	0.00735545	1464
Amam_01642	BP07_RS05975	arsenite transporter, ACR3 family	0.0349669	0.0438467	1303	0.246603	0.00147359	652	0.0830396	0.107007	1004	0.057951	0.0604228	1082	0.0510941	0.0113857	1258	0.0604215	0.018371	1280
Amam_01643	BP07_RS05980	dimethylamine:proton symporter, ABT family	0.0236166	0.545268	1376	2.25522	0.00408989	75	0.997717	0.280975	132	0.446981	0.174781	242	0.0250828	0.00909147	1414	0.0544673	0.0109015	1303
Amam_01645	-	dimethylamine:corrinoid methyltransferase	0.0601015	1.90442	1180	4.97151	0.0155328	36	3.58865	1.69542	47	1.39358	0.339694	72	0.19832	0.286082	677	0.144133	0.0475479	935
Amam_01646	-	dimethylamine:corrinoid methyltransferase	0.0479607	1.38269	1229	4.51988	0.00822698	39	2.94714	1.51552	61	1.16211	2.59874	90	0.19832	0.286082	677	0.144133	0.0475479	935
Amam_01647	BP07_RS05995	dimethylamine corrinoid protein	0.050043	3.4396	1221	7.25189	0.0172847	16	4.07025	0.741674	39	1.4335	0.368769	68	0.455212	0.664439	314	0.369722	0.0936617	405
Amam_01648	-	hypothetical protein	0.0063376	0.00731095	1517	0.00800445	0.00237519	1518	0.013885	0.00126301	1421	0.00346234	0.00359015	1505	0.00541616	0.00567649	1547	0.00595068	0.00393186	1545
Amam_01650	-	hypothetical protein	0.00638735	0.00814484	1516	0.00875103	0.00358049	1512	0.00584135	0.0123914	1494	0.00339396	0.00509906	1506	0.00541616	0.00567649	1547	0.00595068	0.00393186	1545
Amam_01651	BP07_RS06005	monomethylamine:corrinoid methyltransferase	0.0377021	0.0291127	1282	1.36181	0.00382661	142	0.190245	0.11687	603	0.106769	0.0248615	850	0.02511	0.01478	1413	0.0574124	0.00267326	1291
Amam_01652	-	hypothetical protein	0.035086	0.683186	1302	3.57151	0.00557299	50	0.895498	0.156184	146	0.300019	2.08482	368	0.0222738	0.0215627	1437	0.148202	0.103068	925
Amam_01653	BP07_RS06010	hypothetical protein	0.0266417	0.539589	1351	2.99666	0.00393875	59	0.904829	0.190207	144	0.378593	0.332017	289	0.0296853	0.0175873	1384	0.262298	0.065288	596
Amam_01654	BP07_RS06015	Predicted membrane protein	0.0228509	0.197437	1383	1.99483	0.00141644	89	0.513404	0.303028	254	0.277101	0.50343	401	0.0149614	0.00554377	1485	0.0669748	0.0254134	1252
Amam_01655	BP07_RS06020	trimethylamine corrinoid protein	0.0845187	0.74463	1071	7.11115	0.00524863	17	2.47716	2.3698	66	1.52399	5.3022	65	0.230686	0.287913	598	0.453828	0.160332	321
Amam_01656	BP07_RS06025	Trimethylamine:corrinoid methyltransferase	0.0931035	1.88532	1047	11.8941	0.0256049	11	3.45842	0.994759	52	2.1592	5.32595	53	0.15827	0.220664	802	0.285474	0.0835499	540
Amam_01657	BP07_RS06030	trimethylamine---corrinoid protein Co-methyltransferase	0.0419653	0.667441	1251	5.78557	0.00487495	26	1.64113	1.03165	90	0.83144	3.6521	125	0.15827	0.220664	802	0.285474	0.0835499	540
Amam_01658	BP07_RS06035	pyrrolysine biosynthesis protein PylD	0.00544436	0.00228376	1528	0.0379968	0.000542548	1344	0.0379793	0.04239	1263	0.0364754	0.0408338	1216	0.0211636	0.004766	1448	0.194181	0.0413845	765
Amam_01659	BP07_RS06040	pyrrolysine biosynthesis protein PylC	0.00745318	0.00292656	1502	0.0489157	0.000196762	1274	0.0685812	0.0994269	1091	0.0460888	0.0610439	1151	0.0379741	0.0231127	1338	0.223925	0.0120545	689
Amam_01660	BP07_RS06045	pyrrolysine biosynthesis protein PylB	0.00850254	0.000255804	1483	0.0997495	0.000836268	1039	0.0438097	0.0447435	1223	0.0597116	0.0724468	1067	0.0585973	0.0569628	1217	0.228041	0.0578082	674
Amam_01661	BP07_RS06050	phenylalanyl-tRNA synthetase alpha chain	0.0110671	0.0582774	1464	0.248955	0.00215653	650	0.158281	0.0988805	714	0.0995062	0.000248749	887	0.113321	0.142311	964	0.265754	0.0520784	588
Amam_01662	BP07_RS06055	hypothetical protein	0.0241303	0.0190769	1369	0.204606	0.000312356	738	0.0110495	0.0140085	1439	0.0488786	0.0623373	1139	0.280657	0.110726	507	0.416572	0.0454763	356
Amam_01664	-	tRNA_Ala_GGC
Amam_01665	BP07_RS06070	coenzyme F420-0 gamma-glutamyl ligase	0.0867185	0.131838	1066	0.115559	0.0038161	984	0.077996	0.11962	1027	0.0736901	0.144392	985	0.14751	0.0572723	836	0.163995	0.0118909	862
Amam_01666	BP07_RS06075	RNA-binding protein, containing PUA domain	0.0898429	0.162083	1054	0.11196	0.0008269	997	0.070656	0.125539	1077	0.07206	0.181355	994	0.208647	0.129438	652	0.272123	0.055361	576
Amam_01667	-	small ribonucleoprotein	1.32406	0.695759	112	1.66759	0.0492461	108	0.416883	0.0740234	317	0.146576	0.0108724	707	1.22547	0.36531	57	1.40637	0.0406226	54
Amam_01668	BP07_RS06085	amidophosphoribosyltransferase	0.492047	0.578932	381	0.447887	0.030717	445	0.259704	0.311271	472	0.219493	0.381472	506	0.396228	0.0487332	364	0.417331	0.0235189	355
Amam_01669	BP07_RS06090	large subunit ribosomal protein L21e	1.32803	0.530205	110	1.76689	0.11239	98	0.94039	0.273084	142	0.617205	0.611529	170	1.54018	0.165542	32	1.56177	0.286797	43
Amam_01670	BP07_RS06095	DNA-directed RNA polymerase, subunit F	1.28216	0.116478	115	1.40125	0.0279126	134	0.80759	0.0277805	165	0.46754	0.166828	229	1.05698	0.093541	82	1.14406	0.252394	84
Amam_01671	BP07_RS06100	putative nucleotide binding protein	0.677203	0.387289	274	0.80587	0.0447025	254	0.416871	0.240335	318	0.424134	0.142734	254	0.568087	0.186406	238	0.492524	0.155399	291
Amam_01672	BP07_RS06105	dimethyladenosine transferase	0.473507	0.49634	390	0.466262	0.00149845	435	0.287463	0.334393	441	0.313694	0.280774	354	0.25123	0.096673	560	0.259924	0.0208858	599
Amam_01673	-	CARDB protein	0.609192	0.368964	305	0.66818	0.0307316	312	0.5499	0.29477	239	0.576035	0.149789	189	0.840331	0.243979	126	1.17183	0.100539	78
Amam_01675	BP07_RS00165	Predicted antitoxin, CopG family	1.14675	0.287119	139	1.48672	0.00861218	119	0.486662	0.0991556	271	0.346048	0.626727	316	0	0		0	0
Amam_01676	BP07_RS00170	hypothetical protein	4.46488	7.83569	23	5.4734	0.354758	28	9.14045	5.00631	11	5.57138	3.0205	16	0.875247	0.185067	118	1.05146	0.214603	96
Amam_01679	-	S-layer family duplication domain-containing protein	1.09843	1.08481	150	1.27068	0.0238937	162	1.35065	1.60438	103	1.1716	1.26249	88	0.816183	0.0575989	132	0.952858	0.0581873	120
