# Supplementary material for: Methanogenic archaea use a bacteria-like methyltransferase system to demethoxylate aromatic compounds
Source: ISME J. 2021 Jun 18;15(12):3549–65. doi: 10.1038/s41396-021-01025-6 (PMC8630106; doi:10.1038/s41396-021-01025-6)
Supplement: Supplementary file 4 — Supplementary Table 3 [file 41396_2021_1025_MOESM4_ESM.xlsx]

## Sheet: TableS3
Table S3. Gibbs free energy yield (∆G) and enthalpy (∆H) for relevant compounds and reactions at standard conditions and temperatures as indicated.
Compound	∆G (298K)	∆H (298K)	pKa (298K)	∆G (333K)	pKa (333K)	Notes
2-methoxybenzoic acid	-329.65	-465.88	4.37	-343.9	4.36	∆G and ∆H (298K) estimated using Joback method, ∆G (333K) calculated using Van't Hoff equation.
2-hydroxybenzoic acid	-378.1	-478.9	4.38	-391.8	4.37	∆G and ∆H (298K) estimated using Joback method, ∆G (333K) calculated using Van't Hoff equation.
2-methoxybenzoate	-304.7	-426.6	-	-316.1	-	∆G estimated using acid ∆G and pKa. ∆H estimated using Van't Hoff equation.
2-hydroxybenzoate	-353	-478.5	-	-363.9	-	∆G estimated using acid ∆G and pKa. ∆H estimated using Van't Hoff equation.
CH3OH	-175.4	-245.9	-	-	-	Hanselmann 1991
CH3NH3+	-40	-124.9	-	-	-	Hanselmann 1991
CO2	-394.359	-393.5	-	-	-	Hanselmann 1991
CH4	-50.72	-74.8	-	-	-	Hanselmann 1991
NH4+	-79.45	-133.3	-	-	-	Hanselmann 1991
H+	0	0	-	-	-	Hanselmann 1991
H2O	-237.178	-285.8	-	-	-	Hanselmann 1991
Reaction	∆G (333K)	Notes
4 2-methoxybenzoate +2H2O = 4 2-hydroxybenzoate + 3CH4 + CO2	-298.92	A	Calculated from ∆G above
2-methoxybenzoate + H4MPT = 2-hydroxybenzoate + CH3-H4MPT	23.3	B	Calculated by subtraction [ ( A - ( 3*( H+I ) + ( O+2*P ) - ( C+D+E+F+G ) ) )/4 ]
MF + Fdred + CO2 = Formyl-MF + Fdox	5.7891	C	Bertram et al., Euro J Biochem 1994
Formyl-MF + H4MPT = Formyl-H4MPT + MF	-4.4	D	Thauer, Biochimica et Biophysica Acta - Bioenergetics 1990
Formyl-H4MPT = Methenyl-H4MPT	-2.1	E	Donnelly et al., Arch Biochem Biophys 1985
Methenyl-H4MPT + F420H2 = Methylene-H4MPT + F420	10.15	F	Escalente-Semerana et al., J Biol Chem 1984
Methylene-H4MPT + F420H2 = Methyl-H4MPT + F420	-4.8	G	+15 kJ/mol F420H2 reduction of 2H+ @ 60°C (de Poorter et al., Microbiology 2005); -19.8 kJ/mol for H2 reduction of Methylene-H4MPT @ unknown temperature (Keltjens and vander Drift, FEMS Microbiol Lett 1986)
CH3-H4MPT + HS-CoM = CH3-CoM + H4MPT	-30	H	Gärtner et al., Euro J Biochem 1994
CH3-CoM + HS-CoB = CH4 + CoM-S-S-CoB	-45	I	Daniels, New Comprehensive Biochemistry (Chapter 3) 1993
CH3OH + H4MPT = CH3-H4MPT + H2O	14.77	J	Calculated by subtraction (methanogenesis from methanol - all other reactions; see above)
CH3OH + HS-CoM = CH3-CoM + H2O	-15.23	K	Calculated by subtraction (methanogenesis from methanol - all other reactions; see above)
CH3NH3+ + H4MPT = CH3-H4MPT + NH4+	36.08	L	Calculated by subtraction (methanogenesis from methylamine - all other reactions; see above)
CH3NH3+ + HS-CoM = CH3-CoM + NH4+	6.08	M	Calculated by subtraction (methanogenesis from methylamine - all other reactions; see above)
Fdred + F420 + 2H+ = Fdox + F420H2	-22.2	N	Calculated based on half reaction reduction potentials of Fd and F420 (see below)
Fdred + CoM-S-S-CoB = Fdox + HS-CoM + HS-CoB	-68.9	O	Calculated based on half reaction reduction potentials of -500 mV (Fd; Thauer, Nat. Rev. Microb. 2008) and -210 mV (HS-CoM+HS-CoB)
F420H2 + CoM-S-S-CoB = F420 + HS-CoM + HS-CoB	-46.7	P	Calculated based on half reaction reduction potentials of -385 mV (F420; de Poorter et al., Microbiologt 2005) and -210 mV (HS-CoM+HS-CoB)
4MB + 2F420 + 2Fdox = 4HB + 2F420H2 + 2Fdred + 2CO2 + 2CH4	-159.478	Q
2Fdred + 2F420H2 + CO2 = 2Fdox + 2F420 + CH4	-139.261	R
